# Supplementary material for: 2-Nitro-p-phenyl­ene dibenzene­sulfonate
Source: Acta Crystallogr Sect E Struct Rep Online. 2010 Jan 30;66(Pt 2):o482. doi: 10.1107/S1600536810002898 (PMC2979987; doi:10.1107/S1600536810002898)
Supplement: Supplementary file 2 [file e-66-0o482-Isup2.hkl]

# 
# h,k,l, Fc-squared, Fo-squared, sigma(Fo-squared) and status flag 
# 
data_I
_shelx_title ' m091231g in P2(1)/c' 
_shelx_refln_list_code          4 
_shelx_F_calc_maximum      217.59 
_exptl_crystal_F_000       896.00 
_reflns_d_resolution_high  0.7613 
 
loop_ 
 _symmetry_equiv_pos_as_xyz 
 'x, y, z' 
 '-x, y+1/2, -z+1/2' 
 '-x, -y, -z' 
 'x, -y-1/2, z-1/2' 
 
_cell_length_a    11.6693 
_cell_length_b    10.5542 
_cell_length_c    15.3426 
_cell_angle_alpha  90.000 
_cell_angle_beta  101.462 
_cell_angle_gamma  90.000 
 
_shelx_F_squared_multiplier     1.000 
 
loop_ 
 _refln_index_h 
 _refln_index_k 
 _refln_index_l 
 _refln_F_squared_calc 
 _refln_F_squared_meas 
 _refln_F_squared_sigma 
 _refln_observed_status 
   1   0   0      295.90      300.18     21.31 o 
   2   0   0    12771.35    11716.64    156.42 o 
   3   0   0     7852.16     7723.39    215.00 o 
   4   0   0      166.06      265.02     13.11 o 
   5   0   0      265.38      271.78     13.00 o 
   6   0   0      627.38      619.31     75.56 o 
   7   0   0      228.42      243.95     24.28 o 
   8   0   0     1365.24     1688.98     69.21 o 
   9   0   0      185.85      236.94     18.65 o 
  10   0   0      167.50      137.10     24.40 o 
  11   0   0       84.93      118.75     38.63 o 
  12   0   0      702.35      762.82     63.05 o 
  13   0   0       17.68        6.78     12.47 o 
  14   0   0      238.13      252.39     27.98 o 
  15   0   0        4.66       12.42     13.32 o 
   1   1   0     6529.16     6268.44     20.30 o 
   2   1   0     6320.84     5674.07     34.52 o 
   3   1   0    11661.94    12301.13     82.03 o 
   4   1   0    40635.05    39857.30   1003.39 o 
   5   1   0        2.34        5.86      2.15 o 
   6   1   0     2967.48     2932.19     69.54 o 
   7   1   0      911.13      931.19     37.09 o 
   8   1   0     4888.69     5006.17     74.60 o 
   9   1   0      759.52      582.93     93.96 o 
  10   1   0      813.57      763.10    104.86 o 
  11   1   0       75.03       81.01     17.11 o 
  12   1   0       33.71       44.05     22.04 o 
  13   1   0      102.84       81.85     41.78 o 
  14   1   0      382.29      466.19     30.10 o 
   0   2   0     9379.21     9180.00     80.86 o 
   1   2   0    27792.92    26556.32     83.83 o 
   2   2   0     6105.57     6237.46     27.58 o 
   3   2   0    14730.82    15634.10     75.63 o 
   4   2   0     4346.39     4468.06     36.65 o 
   5   2   0     2302.09     2419.72     23.67 o 
   6   2   0      599.61      593.79     26.86 o 
   7   2   0       11.82       37.30     12.29 o 
   8   2   0       92.10       81.00     17.08 o 
   9   2   0        0.27        3.20      2.96 o 
  10   2   0       45.70       41.46     12.74 o 
  11   2   0        7.99        9.48      4.69 o 
  12   2   0       23.95       40.92     13.78 o 
  13   2   0      212.22      219.35     27.56 o 
  14   2   0      134.14      124.74     37.72 o 
   1   3   0        0.16        3.65      1.02 o 
   2   3   0     3117.99     3311.51     24.15 o 
   3   3   0      288.70      315.77      8.27 o 
   4   3   0        0.10        8.41      1.83 o 
   5   3   0     2510.19     2546.30     23.03 o 
   6   3   0       90.21      146.24     17.93 o 
   7   3   0     2831.86     2884.46     43.22 o 
   8   3   0      182.42      184.09     15.08 o 
   9   3   0     1483.77     1544.90     33.46 o 
  10   3   0       27.83       47.04     14.11 o 
  11   3   0      832.43      868.41     34.31 o 
  12   3   0       11.37       19.31      9.82 o 
  13   3   0       87.93       89.42     31.81 o 
  14   3   0      200.13      170.85     47.57 o 
   0   4   0     1271.30     1136.91     11.12 o 
   1   4   0       65.86      124.45      4.08 o 
   2   4   0      327.32      372.42      8.46 o 
   3   4   0     9316.82     9689.30     65.57 o 
   4   4   0       52.17       54.53      5.89 o 
   5   4   0      600.81      575.33     14.73 o 
   6   4   0      917.03     1096.06     18.06 o 
   7   4   0     1253.47     1258.26     31.47 o 
   8   4   0      359.74      402.42     26.54 o 
   9   4   0       63.81       64.12     18.26 o 
  10   4   0       80.50       85.97     23.84 o 
  11   4   0       32.26       40.59     13.37 o 
  12   4   0      226.00      216.78     29.35 o 
  13   4   0      722.68      765.83     31.39 o 
  14   4   0      194.92      174.02     46.81 o 
   1   5   0        2.08        2.59      0.93 o 
   2   5   0     1727.87     1763.20     13.53 o 
   3   5   0      963.97     1045.21      9.98 o 
   4   5   0      914.40      925.28      9.56 o 
   5   5   0      407.58      454.87     12.80 o 
   6   5   0      418.97      464.55     20.98 o 
   7   5   0     1116.36     1149.93     34.75 o 
   8   5   0      919.66      930.91     24.35 o 
   9   5   0      885.61      921.57     28.84 o 
  10   5   0        0.02        5.30      3.31 o 
  11   5   0       28.67       28.10     11.38 o 
  12   5   0      130.96      112.72     25.42 o 
  13   5   0      239.17      235.84     32.79 o 
  14   5   0       82.86       44.95     29.06 o 
   0   6   0     1932.59     2065.12     27.19 o 
   1   6   0       80.99       88.34      4.26 o 
   2   6   0     1552.82     1615.52     25.77 o 
   3   6   0      220.46      244.73     14.96 o 
   4   6   0       93.84       98.14      4.18 o 
   5   6   0       11.26       12.64      3.38 o 
   6   6   0      711.46      717.10     19.95 o 
   7   6   0      445.81      451.76     24.96 o 
   8   6   0      359.57      353.96     18.54 o 
   9   6   0      298.58      312.56     19.46 o 
  10   6   0       53.49       62.03     16.01 o 
  11   6   0      127.04      127.38     25.73 o 
  12   6   0       24.12       20.60      9.12 o 
  13   6   0      189.48      190.18     31.89 o 
   1   7   0     1553.65     1665.08     17.75 o 
   2   7   0      956.62      896.31     13.69 o 
   3   7   0       35.07       33.46      6.10 o 
   4   7   0      610.17      598.97     17.97 o 
   5   7   0      543.56      583.06     13.97 o 
   6   7   0      353.73      389.97     21.06 o 
   7   7   0      936.71     1005.18     40.81 o 
   8   7   0       75.45       75.63     18.64 o 
   9   7   0      776.64      858.34     25.42 o 
  10   7   0       42.36       35.88      8.73 o 
  11   7   0       12.44        6.95      4.77 o 
  12   7   0       51.61       38.99     16.92 o 
   0   8   0      434.56      406.86     15.97 o 
   1   8   0     2659.29     2553.66     47.28 o 
   2   8   0      693.40      667.79     14.87 o 
   3   8   0        1.02        8.82      2.25 o 
   4   8   0      120.10      133.93     11.72 o 
   5   8   0       28.86       50.53     13.00 o 
   6   8   0      371.16      341.60     18.22 o 
   7   8   0      355.59      345.26     15.61 o 
   8   8   0      107.35       91.40     21.11 o 
   9   8   0      164.08      104.95     26.00 o 
  10   8   0      361.47      313.28     24.86 o 
  11   8   0      129.40      129.17     24.12 o 
  12   8   0       51.45       26.85     14.21 o 
   1   9   0       38.64       39.71      7.76 o 
   2   9   0      197.24      200.76      8.26 o 
   3   9   0       55.81       45.98      9.53 o 
   4   9   0        0.07        4.37      2.88 o 
   5   9   0      536.60      523.77     19.94 o 
   6   9   0        6.35       23.49     11.10 o 
   7   9   0      294.28      346.85     24.82 o 
   8   9   0       71.02       71.05     32.31 o 
   9   9   0      561.34      558.78     25.74 o 
  10   9   0      163.52      151.80     20.67 o 
  11   9   0       23.42       22.77     12.68 o 
   0  10   0     1475.75     1584.54     38.70 o 
   1  10   0       16.67       11.60      3.60 o 
   2  10   0      385.55      413.69     13.31 o 
   3  10   0       62.91       69.44     18.16 o 
   4  10   0      100.30       72.45     18.74 o 
   5  10   0      310.96      308.12     13.27 o 
   6  10   0      754.14      709.74     24.85 o 
   7  10   0       41.53       41.73     13.49 o 
   8  10   0        7.42       12.22      8.66 o 
   9  10   0        9.40        9.73      5.96 o 
  10  10   0        9.85        9.13      6.16 o 
   1  11   0        1.85        3.30      3.99 o 
   2  11   0       46.78       31.49     16.22 o 
   3  11   0       17.06       14.50      4.93 o 
   4  11   0      185.01      177.05     10.47 o 
   5  11   0        5.62       10.98      4.45 o 
   6  11   0      128.94      143.79     12.98 o 
   7  11   0      151.30      149.44     22.98 o 
   8  11   0      295.79      271.43     24.03 o 
   9  11   0      116.28       60.89     31.51 o 
   0  12   0      249.78      294.67     65.54 o 
   1  12   0       64.07       46.30     23.67 o 
   2  12   0       18.33       17.62     14.28 o 
   3  12   0       42.30       36.83     22.98 o 
   4  12   0      206.58      202.09     22.07 o 
   5  12   0       52.63       40.27     37.59 o 
   6  12   0      395.59      399.78     86.67 o 
   7  12   0       98.68       63.24     53.26 o 
   1  13   0       30.74       31.19     18.16 o 
   2  13   0       26.38       28.19     18.38 o 
   3  13   0      133.46      137.68     23.55 o 
   4  13   0       27.16       15.60     12.94 o 
   5  13   0       55.25       38.35     37.69 o 
 -15   1   1        0.48        3.40      5.48 o 
 -14   1   1       80.70       51.55     38.52 o 
 -13   1   1      142.93      150.70     46.13 o 
 -12   1   1       88.52       79.54     35.68 o 
 -11   1   1       30.05       25.18     11.74 o 
 -10   1   1      229.76      219.14     23.24 o 
  -9   1   1     1690.99     1862.51     39.34 o 
  -8   1   1      958.17     1056.00     61.87 o 
  -7   1   1      968.22      974.76     19.79 o 
  -6   1   1     2411.67     2426.60     44.58 o 
  -5   1   1       97.93      114.86      7.87 o 
  -4   1   1     3538.50     3719.57     53.50 o 
  -3   1   1     4800.14     5206.18     71.49 o 
  -2   1   1      796.80      779.10     21.02 o 
  -1   1   1     2657.60     2584.59     22.42 o 
   0   1   1     1002.62     1030.63     22.02 o 
   1   1   1       98.85       96.26      3.24 o 
   2   1   1     2265.08     2081.73     22.59 o 
   3   1   1    10395.69     9538.96    133.27 o 
   4   1   1     4558.75     4297.83     51.72 o 
   5   1   1      490.41      413.42     20.70 o 
   6   1   1     1046.19     1020.65     18.82 o 
   7   1   1      262.99      287.73     14.15 o 
   8   1   1      214.61      223.43     16.85 o 
   9   1   1      869.89      905.55     23.33 o 
  10   1   1       29.13       26.17      6.90 o 
  11   1   1        6.39        8.17      8.00 o 
  12   1   1      111.44      103.98     30.43 o 
  13   1   1       52.30       39.42     16.94 o 
  14   1   1       53.01       53.92     21.75 o 
 -14   2   1      262.90      222.59     47.15 o 
 -13   2   1       75.77       67.65     32.28 o 
 -12   2   1       16.20        7.97      5.21 o 
 -11   2   1      197.19      194.43     18.54 o 
 -10   2   1       30.37       63.14     20.31 o 
  -9   2   1      464.97      373.61     22.04 o 
  -8   2   1      923.57      910.83     29.26 o 
  -7   2   1      259.88      228.81     13.90 o 
  -6   2   1      566.47      445.64     20.51 o 
  -5   2   1     3568.81     3609.23     40.45 o 
  -4   2   1     1584.40     1845.04     24.64 o 
  -3   2   1      181.14      137.73      5.88 o 
  -2   2   1    26654.50    24901.36    137.53 o 
  -1   2   1     2986.05     2956.76     24.41 o 
   0   2   1     8234.03     7614.13     34.31 o 
   1   2   1    10005.39     9740.25     77.97 o 
   2   2   1    22474.07    22017.90    159.06 o 
   3   2   1     1612.59     1825.30     16.53 o 
   4   2   1       64.14       58.53      5.87 o 
   5   2   1       31.08       22.82      6.43 o 
   6   2   1      608.90      638.12     19.81 o 
   7   2   1      507.37      561.43     25.78 o 
   8   2   1        3.85        5.24      3.70 o 
   9   2   1       25.08       29.22     11.17 o 
  10   2   1       85.39      114.09     18.33 o 
  11   2   1      261.40      285.73     21.17 o 
  12   2   1       42.71       46.07     17.92 o 
  13   2   1      171.70      178.14     37.51 o 
  14   2   1      141.97      131.86     28.73 o 
 -14   3   1      343.71      345.06     26.60 o 
 -13   3   1      402.87      380.05     51.08 o 
 -12   3   1      259.69      276.15     22.58 o 
 -11   3   1       82.86       86.97     25.15 o 
 -10   3   1      591.06      626.03     20.86 o 
  -9   3   1        0.85        8.09      5.33 o 
  -8   3   1       20.82       26.19      5.43 o 
  -7   3   1      291.02      309.67     12.53 o 
  -6   3   1     5609.25     6164.65     40.97 o 
  -5   3   1      199.01      235.66      9.47 o 
  -4   3   1      244.65      271.65      7.92 o 
  -3   3   1      582.91      535.91      6.67 o 
  -2   3   1      132.47      136.63      4.48 o 
  -1   3   1      936.57      855.03     13.00 o 
   0   3   1      550.39      552.67      7.23 o 
   1   3   1      539.33      615.25      6.64 o 
   2   3   1     1498.25     1768.58     17.06 o 
   3   3   1      252.72      275.32      7.02 o 
   4   3   1     1593.87     1909.61     24.82 o 
   5   3   1      111.42      155.67      8.09 o 
   6   3   1     8961.89     9608.04    108.60 o 
   7   3   1      818.60      763.55     26.49 o 
   8   3   1      717.91      686.79     22.97 o 
   9   3   1      234.64      229.82     21.83 o 
  10   3   1       15.37       27.83      9.73 o 
  11   3   1        0.27        5.48      4.16 o 
  12   3   1      182.12      202.45     27.15 o 
  13   3   1       67.36       58.90     33.34 o 
  14   3   1      148.67      107.99     42.05 o 
 -14   4   1        2.11        9.51      6.03 o 
 -13   4   1       49.22       39.51     21.28 o 
 -12   4   1        4.76        7.96      5.96 o 
 -11   4   1       14.33       10.99      5.80 o 
 -10   4   1      189.83      184.61     16.38 o 
  -9   4   1       19.91       25.23     10.41 o 
  -8   4   1      463.52      463.69     20.75 o 
  -7   4   1     2703.84     2815.58     50.54 o 
  -6   4   1       94.64       70.50      8.85 o 
  -5   4   1     1530.95     1786.47     34.44 o 
  -4   4   1       14.67       20.02      3.35 o 
  -3   4   1       16.35       63.24      8.64 o 
  -2   4   1        0.32       11.70      2.31 o 
  -1   4   1        7.55        6.81      1.31 o 
   0   4   1      578.12      577.53      5.67 o 
   1   4   1      732.62      687.66      7.38 o 
   2   4   1     1230.73     1337.22     18.99 o 
   3   4   1     1275.60     1257.80     16.16 o 
   4   4   1        6.73        3.22      1.32 o 
   5   4   1     2334.85     2594.46     56.80 o 
   7   4   1      352.50      362.93     21.09 o 
   8   4   1     1125.24     1168.98     28.69 o 
   9   4   1        0.66        6.07      5.00 o 
  10   4   1      488.52      446.60     20.16 o 
  11   4   1       21.09       27.41     11.16 o 
  12   4   1        9.09        6.50      3.44 o 
  13   4   1       19.21       16.83     16.79 o 
  14   4   1        0.00        5.22      4.56 o 
 -14   5   1        0.11        4.23      5.36 o 
 -13   5   1      524.86      562.49     29.52 o 
 -12   5   1       23.23       26.53      9.86 o 
 -11   5   1      732.67      741.67     26.48 o 
 -10   5   1      185.92      156.03     22.71 o 
  -9   5   1      439.07      434.14     20.52 o 
  -8   5   1      260.31      264.82     14.40 o 
  -7   5   1     1042.09     1152.66     25.54 o 
  -6   5   1       81.80       97.40      9.62 o 
  -5   5   1      111.50      125.47     11.77 o 
  -4   5   1       61.32       76.77      4.40 o 
  -3   5   1      637.57      626.23     11.47 o 
  -2   5   1     1136.03     1210.85      9.83 o 
  -1   5   1      131.84      104.78      3.22 o 
   0   5   1      160.12      118.43      3.54 o 
   1   5   1        5.54        6.71      1.35 o 
   2   5   1     1465.56     1569.36     11.73 o 
   3   5   1      836.25     1000.51     21.26 o 
   4   5   1      792.64      797.61     11.77 o 
   5   5   1     4712.57     4908.65     48.33 o 
   6   5   1      210.39      209.02     13.14 o 
   7   5   1     4894.72     5266.02     59.15 o 
   8   5   1      795.10      837.42     22.91 o 
   9   5   1      290.64      305.03     22.50 o 
  10   5   1      142.90      149.16     20.48 o 
  11   5   1      374.03      404.16     26.24 o 
  12   5   1      599.25      606.68     34.94 o 
  13   5   1      168.99      130.08     31.74 o 
 -13   6   1      147.43      114.87     26.75 o 
 -12   6   1       13.81        9.32      6.80 o 
 -11   6   1       66.05       61.24     19.43 o 
 -10   6   1      121.06      121.77     22.44 o 
  -9   6   1     1478.51     1599.10     42.38 o 
  -8   6   1      144.39      130.80     18.23 o 
  -7   6   1      450.35      486.04     21.85 o 
  -6   6   1       29.55       54.52     13.35 o 
  -5   6   1     1035.73     1002.18     20.19 o 
  -4   6   1        3.37        7.82      3.15 o 
  -3   6   1      378.61      336.06      7.81 o 
  -2   6   1      168.94      177.82      4.76 o 
  -1   6   1     2105.92     1849.33     11.06 o 
   0   6   1       42.26       46.99      2.52 o 
   1   6   1     7033.58     7391.16     48.76 o 
   2   6   1      338.21      366.41      7.53 o 
   3   6   1      282.15      287.70      8.58 o 
   4   6   1        5.39        5.87      2.01 o 
   5   6   1      185.27      173.51      9.50 o 
   6   6   1      270.49      257.51     14.24 o 
   7   6   1       40.72       67.85     14.96 o 
   8   6   1     1867.42     1876.30     45.70 o 
   9   6   1        9.99       16.22      5.88 o 
  10   6   1       53.12       40.83     17.79 o 
  11   6   1      383.02      362.63     28.23 o 
  12   6   1      481.87      497.38     19.55 o 
  13   6   1      410.35      397.58     29.02 o 
 -13   7   1       87.53       74.43     26.38 o 
 -12   7   1      390.65      386.11     24.88 o 
 -11   7   1      348.88      348.99     19.69 o 
 -10   7   1        0.58        4.22      4.38 o 
  -9   7   1      557.63      544.27     28.70 o 
  -8   7   1      572.45      550.68     20.26 o 
  -7   7   1     1301.10     1416.54     30.00 o 
  -6   7   1       32.73       42.19     17.37 o 
  -5   7   1      756.81      670.47     16.65 o 
  -4   7   1      429.13      386.22     14.92 o 
  -3   7   1      578.82      615.50     12.22 o 
  -2   7   1      420.57      410.81     10.48 o 
  -1   7   1      431.05      392.63      8.51 o 
   0   7   1       12.11       25.16      4.27 o 
   1   7   1      907.07      840.14     16.09 o 
   2   7   1       32.88       52.49      4.98 o 
   3   7   1      339.08      274.24      9.63 o 
   4   7   1       36.44       32.52      6.40 o 
   5   7   1      448.91      484.31     22.99 o 
   6   7   1      460.02      450.25     15.79 o 
   7   7   1     2068.40     2071.86     47.16 o 
   8   7   1      104.42       81.64     15.36 o 
   9   7   1      288.40      305.33     28.13 o 
  10   7   1      100.11       70.62     18.68 o 
  11   7   1      824.14      782.44     39.59 o 
  12   7   1      351.57      355.07     49.56 o 
 -12   8   1      108.84      110.64     25.55 o 
 -11   8   1      140.99      104.45     25.42 o 
 -10   8   1        0.91        5.50      5.07 o 
  -9   8   1        8.03       10.78      4.57 o 
  -8   8   1       39.71       56.21     15.23 o 
  -7   8   1        3.73       10.53      3.87 o 
  -6   8   1        0.88        7.79      5.26 o 
  -5   8   1       19.45       31.10     10.43 o 
  -4   8   1     1401.77     1406.46     34.08 o 
  -3   8   1     1771.54     1894.33     39.72 o 
  -2   8   1     2547.35     2398.28     47.28 o 
  -1   8   1     1682.71     1597.57     23.19 o 
   0   8   1     2829.65     2791.77     49.54 o 
   1   8   1        4.66       20.16      3.90 o 
   2   8   1      210.51      215.13     13.38 o 
   3   8   1      686.64      590.43     23.13 o 
   4   8   1      782.51      771.67     16.21 o 
   5   8   1      278.94      260.99      9.45 o 
   6   8   1       58.86       32.73     10.61 o 
   7   8   1      310.88      326.07     16.87 o 
   8   8   1       36.20       38.12     14.17 o 
   9   8   1      166.90      118.37     29.44 o 
  10   8   1      220.55      188.02     23.76 o 
  11   8   1      101.66       60.17     30.52 o 
  12   8   1       40.61       33.16     21.01 o 
 -11   9   1      125.33      103.92     16.43 o 
 -10   9   1      370.37      392.94     23.48 o 
  -9   9   1        4.22        9.53      7.16 o 
  -8   9   1      377.54      401.23     28.07 o 
  -7   9   1       51.92       58.37     19.45 o 
  -6   9   1     1786.64     1888.11     65.68 o 
  -5   9   1      120.21      121.81     17.23 o 
  -4   9   1     1012.89      986.25     22.31 o 
  -3   9   1      496.70      496.29     13.99 o 
  -2   9   1       11.88       11.73      3.95 o 
  -1   9   1       48.11       45.66      6.36 o 
   0   9   1      818.98      844.87     14.08 o 
   1   9   1       46.95       46.73      6.22 o 
   2   9   1     2901.65     2838.32     40.06 o 
   3   9   1        0.70        9.38      4.52 o 
   4   9   1      170.31      204.57     10.62 o 
   5   9   1      234.91      231.19     19.00 o 
   6   9   1     1222.67     1409.22     60.52 o 
   7   9   1      455.59      422.56     24.54 o 
   8   9   1     1277.46     1397.05     36.37 o 
   9   9   1       36.86       22.50     11.43 o 
  10   9   1       53.79       43.51     23.20 o 
  11   9   1       44.52       29.52     14.99 o 
 -10  10   1       14.96       11.90      5.63 o 
  -9  10   1       28.26       23.15     11.21 o 
  -8  10   1      228.23      241.53     27.94 o 
  -7  10   1        0.32        3.30      6.00 o 
  -6  10   1      237.07      277.32     17.91 o 
  -5  10   1        2.29        9.16      4.68 o 
  -4  10   1      660.50      718.59     26.45 o 
  -3  10   1      251.71      267.42     10.85 o 
  -2  10   1     2739.92     2740.86     32.13 o 
  -1  10   1      126.57      106.48      6.77 o 
   0  10   1      398.89      399.95     11.64 o 
   1  10   1      286.13      249.75      9.40 o 
   2  10   1      127.35      165.73     10.95 o 
   3  10   1      834.76      813.75     35.88 o 
   4  10   1      481.25      485.51     19.19 o 
   5  10   1      897.17      949.05     25.43 o 
   6  10   1       29.67       18.48      9.32 o 
   7  10   1       63.74       53.81     22.92 o 
   8  10   1        5.04        5.39      6.15 o 
   9  10   1       35.13       29.95     18.76 o 
  10  10   1      156.74      159.98     16.28 o 
  -9  11   1       87.65       55.07     25.91 o 
  -8  11   1       45.03       38.54     21.06 o 
  -7  11   1       27.24       28.84     17.08 o 
  -6  11   1       53.99       47.42     22.31 o 
  -5  11   1      160.67      126.52     11.54 o 
  -4  11   1        0.05        1.46      3.86 o 
  -3  11   1       23.93       31.50     14.19 o 
  -2  11   1       19.89       19.07      7.73 o 
  -1  11   1      689.91      721.86     38.87 o 
   0  11   1       12.16       14.67      6.63 o 
   1  11   1      123.22      121.56     28.09 o 
   2  11   1      129.38      122.49     11.21 o 
   3  11   1       99.73       98.14     11.39 o 
   4  11   1       16.34       23.39      9.42 o 
   5  11   1        1.18        5.51      3.58 o 
   6  11   1       79.26       78.81     17.10 o 
   7  11   1       73.59       55.77     26.03 o 
   8  11   1      609.45      611.36     32.22 o 
  -7  12   1       95.07       67.56     53.21 o 
  -6  12   1       51.29       31.52     24.98 o 
  -5  12   1      103.71      122.75     31.90 o 
  -4  12   1       15.22       10.82     12.42 o 
  -3  12   1      224.24      243.11     30.45 o 
  -2  12   1        1.31        3.41      5.20 o 
  -1  12   1      125.63      129.31     23.38 o 
   0  12   1      214.56      227.76     42.37 o 
   1  12   1      318.09      413.40     33.77 o 
   2  12   1       86.27       83.65     44.86 o 
   3  12   1      357.91      384.36     39.69 o 
   4  12   1       98.49       65.54     38.74 o 
   5  12   1       91.71       54.82     38.82 o 
   6  12   1       17.81       14.44     16.33 o 
   7  12   1       17.96       10.35      8.05 o 
  -5  13   1       25.55       17.31     27.52 o 
  -4  13   1       18.02       14.44     19.29 o 
  -3  13   1        6.81       10.04     10.50 o 
  -2  13   1      371.05      401.95     29.27 o 
  -1  13   1       18.56       12.03      9.31 o 
   0  13   1       89.15       80.33     35.39 o 
   1  13   1       24.26       21.26     13.54 o 
   2  13   1       45.62       25.47     28.35 o 
   3  13   1       99.81       97.47     34.31 o 
   4  13   1       52.10       27.13     19.68 o 
   5  13   1      266.17      300.37     39.80 o 
 -15   0   2      275.66      244.75    104.55 o 
 -14   0   2       97.46       76.83     64.79 o 
 -13   0   2       28.71       30.21     19.01 o 
 -12   0   2      682.93      730.08     63.42 o 
 -11   0   2      103.24       83.80     20.35 o 
 -10   0   2      909.52      851.96     27.97 o 
  -9   0   2      827.36      923.13     33.89 o 
  -8   0   2      975.96      881.48     58.81 o 
  -7   0   2     4000.07     3939.46     80.17 o 
  -6   0   2     3722.01     3587.57     69.30 o 
  -5   0   2     2113.09     2222.07     50.01 o 
  -4   0   2    34940.77    33662.68    221.29 o 
  -2   0   2      399.19      349.80     13.83 o 
  -1   0   2        3.85       23.86      4.52 o 
   1   0   2     2226.24     2034.40     20.22 o 
   2   0   2    39386.21    37636.74   1497.56 o 
   3   0   2    25025.86    24081.52    125.13 o 
   4   0   2     1134.70      994.15     25.07 o 
   5   0   2     2477.99     2400.73     59.71 o 
   6   0   2     2086.74     2187.12     51.90 o 
   7   0   2      162.05      173.52     44.51 o 
   8   0   2      974.17     1011.95     55.28 o 
   9   0   2       41.35       50.43     19.34 o 
  10   0   2      540.97      637.07     36.03 o 
  11   0   2       41.13       51.09     22.85 o 
  12   0   2       44.73       62.46     24.17 o 
  13   0   2        7.43       10.70      7.24 o 
  14   0   2      321.95      348.53     31.60 o 
 -15   1   2       17.00       14.55     14.28 o 
 -14   1   2      968.17     1016.56     51.43 o 
 -13   1   2      399.41      396.23     31.38 o 
 -12   1   2      887.95     1032.01     49.10 o 
 -11   1   2        4.84        9.82      5.46 o 
 -10   1   2      507.40      589.35     15.48 o 
  -9   1   2      315.01      270.44     20.66 o 
  -8   1   2     5454.05     5604.40    146.18 o 
  -7   1   2      501.81      475.05     51.19 o 
  -6   1   2     2848.60     3193.63    106.38 o 
  -5   1   2      371.25      391.06     14.82 o 
  -4   1   2     1850.93     1823.08     32.12 o 
  -3   1   2     2116.26     1880.75     18.68 o 
  -2   1   2     1559.37     1647.85     10.37 o 
  -1   1   2        0.60       13.31      2.08 o 
   0   1   2      980.99      890.26     10.71 o 
   1   1   2     8158.92     7270.18     28.95 o 
   2   1   2     2059.78     1936.88     15.06 o 
   3   1   2       16.57       48.79      5.10 o 
   4   1   2     6679.53     6569.64     83.35 o 
   5   1   2    14285.52    14569.55    114.35 o 
   7   1   2     2476.13     3006.59     70.37 o 
   8   1   2      269.78      291.40     21.36 o 
   9   1   2       21.09       31.62      8.66 o 
  10   1   2        0.56        6.49      2.73 o 
  11   1   2      442.37      514.74     26.64 o 
  12   1   2        2.21       11.36      6.93 o 
  13   1   2      181.49      178.08     29.46 o 
  14   1   2       13.28       13.91      6.55 o 
 -15   2   2       20.58       15.15     13.97 o 
 -14   2   2      160.66      134.58     48.82 o 
 -13   2   2      181.53      168.87     53.90 o 
 -12   2   2       25.67       19.68      8.17 o 
 -11   2   2       63.20       63.85     16.63 o 
 -10   2   2      636.77      606.96     21.19 o 
  -9   2   2      589.07      607.44     23.82 o 
  -8   2   2      541.35      552.31     20.77 o 
  -7   2   2       22.25       61.90     11.82 o 
  -6   2   2       82.73       80.95      9.49 o 
  -5   2   2     4960.65     5049.26    107.29 o 
  -4   2   2      854.36      659.12     10.91 o 
  -3   2   2       17.10       14.20      3.02 o 
  -2   2   2     7690.97     7745.18     51.84 o 
  -1   2   2      115.46       80.48      3.27 o 
   0   2   2      995.95      969.76     13.97 o 
   1   2   2    19512.59    17916.39    181.15 o 
   2   2   2     1927.33     1916.53     15.15 o 
   3   2   2      204.91      267.32      7.49 o 
   4   2   2     3612.26     3837.92     29.39 o 
   5   2   2      203.82      172.14     10.51 o 
   6   2   2      138.63      125.96      8.28 o 
   7   2   2      470.61      409.73     24.79 o 
   8   2   2        9.73        9.72      3.76 o 
   9   2   2       80.20       92.32     14.28 o 
  10   2   2        4.61       13.47      7.16 o 
  11   2   2      200.26      222.41     34.83 o 
  12   2   2       20.52       23.15     12.94 o 
  13   2   2      327.88      317.24     41.13 o 
  14   2   2       82.89       72.42     29.97 o 
 -14   3   2       53.67       32.72     21.52 o 
 -13   3   2      295.70      290.35     58.43 o 
 -12   3   2       66.14       67.95     17.97 o 
 -11   3   2      357.46      405.59     23.22 o 
 -10   3   2      399.05      387.55     27.68 o 
  -9   3   2      496.90      479.90     23.03 o 
  -8   3   2      299.49      243.61     14.77 o 
  -7   3   2        0.52       15.42      5.68 o 
  -6   3   2       30.82       39.13     10.24 o 
  -5   3   2      851.51      933.37     12.64 o 
  -4   3   2     1472.81     1311.79     14.45 o 
  -3   3   2      171.62      178.15      6.03 o 
  -2   3   2      396.37      279.05      8.01 o 
  -1   3   2     2038.12     1621.84      9.98 o 
   0   3   2      100.19       92.81      3.09 o 
   1   3   2       35.50       28.47      2.90 o 
   2   3   2     1950.40     1821.62     10.79 o 
   3   3   2      300.69      270.48      7.23 o 
   4   3   2      114.09      113.66      6.12 o 
   5   3   2     2934.98     2700.38     37.87 o 
   6   3   2      592.03      548.32     25.54 o 
   7   3   2     3614.28     3917.30     75.04 o 
   8   3   2       23.71       37.75      9.89 o 
   9   3   2     1886.94     1894.54     35.33 o 
  10   3   2      583.73      595.65     22.57 o 
  11   3   2      186.13      179.39     19.07 o 
  12   3   2      165.03      185.00     33.56 o 
  13   3   2       17.99       20.54     10.27 o 
  14   3   2      500.73      443.85     33.55 o 
 -14   4   2      142.58      115.88     41.65 o 
 -13   4   2       16.15       20.01     11.80 o 
 -12   4   2        9.05       10.57      5.87 o 
 -11   4   2      480.37      451.59     24.17 o 
 -10   4   2       78.46       89.56     18.90 o 
  -9   4   2      729.06      684.59     21.72 o 
  -8   4   2     1468.39     1459.35     30.01 o 
  -7   4   2     1315.44     1309.49     27.58 o 
  -6   4   2      164.59      175.78      8.84 o 
  -5   4   2      475.33      597.41     15.11 o 
  -4   4   2      157.42      152.97      6.86 o 
  -3   4   2       51.93       56.95      4.59 o 
  -2   4   2      154.21      182.65      4.91 o 
  -1   4   2     3983.35     3957.29     22.47 o 
   0   4   2      573.30      547.31      6.03 o 
   1   4   2      781.12      671.40     10.95 o 
   2   4   2     2670.25     2741.35     20.36 o 
   3   4   2     3330.50     3714.62     33.92 o 
   4   4   2      713.67      775.86     11.28 o 
   5   4   2     1788.97     1864.61     25.81 o 
   6   4   2     2751.68     2705.74     36.03 o 
   7   4   2      373.86      379.13     21.12 o 
   8   4   2     1693.50     1741.82     38.33 o 
   9   4   2      385.33      367.66     22.82 o 
  10   4   2      738.81      740.89     32.09 o 
  11   4   2      289.82      344.44     19.10 o 
  12   4   2        5.92       12.39      7.27 o 
  13   4   2     1060.76     1140.65     45.44 o 
 -14   5   2       48.03       42.84     24.92 o 
 -13   5   2      151.31      126.31     31.47 o 
 -12   5   2      142.92      127.57     23.85 o 
 -11   5   2       41.91       47.58     17.83 o 
 -10   5   2      391.02      380.38     22.04 o 
  -9   5   2      109.97      108.09     26.68 o 
  -8   5   2      170.46      187.53     14.53 o 
  -7   5   2      224.61      201.95     13.37 o 
  -6   5   2      429.51      486.10     18.62 o 
  -5   5   2      852.32      815.22     20.63 o 
  -4   5   2      246.81      238.76      7.62 o 
  -3   5   2     1004.35     1089.87     18.55 o 
  -2   5   2       55.62       54.20      3.34 o 
  -1   5   2      135.98      206.11      5.48 o 
   0   5   2      182.46      164.46      4.12 o 
   1   5   2       27.79       27.62      4.10 o 
   2   5   2      689.21      842.48     25.68 o 
   3   5   2      137.23       99.71      5.68 o 
   4   5   2        5.49        8.90      1.86 o 
   5   5   2        0.37        4.66      1.95 o 
   6   5   2      520.75      514.08     20.46 o 
   7   5   2       43.70       86.52     13.96 o 
   8   5   2       92.80       88.29     17.37 o 
   9   5   2     2037.25     2041.84     46.40 o 
  10   5   2       74.03       65.88     21.41 o 
  11   5   2        9.46        7.50      4.27 o 
  12   5   2       45.48       54.74     20.53 o 
  13   5   2        0.56        4.07      4.55 o 
 -13   6   2       45.27       34.55     14.71 o 
 -12   6   2       51.42       43.36     19.07 o 
 -11   6   2       87.08       76.04     21.99 o 
 -10   6   2      154.92      151.93     23.01 o 
  -9   6   2      877.64      927.36     28.57 o 
  -8   6   2       24.88       39.59     10.81 o 
  -7   6   2       93.72      111.85     17.11 o 
  -6   6   2       20.56       20.50      5.40 o 
  -5   6   2      293.34      334.43     19.08 o 
  -4   6   2        6.06       14.86      3.41 o 
  -3   6   2      414.73      408.20     10.46 o 
  -2   6   2     1507.92     1652.45     11.91 o 
  -1   6   2       27.56       42.57      3.58 o 
   0   6   2        7.16        9.45      1.73 o 
   1   6   2      142.07      155.98      5.42 o 
   2   6   2      120.24      122.75      5.76 o 
   3   6   2        3.35       12.71      2.28 o 
   4   6   2      320.81      330.86     13.01 o 
   5   6   2      107.00       92.24      6.95 o 
   6   6   2      358.93      380.62     16.55 o 
   7   6   2      681.82      648.15     18.19 o 
   8   6   2     1717.43     1646.06     42.54 o 
   9   6   2      406.08      418.66     21.20 o 
  10   6   2        0.70        4.84      4.00 o 
  11   6   2       90.31       85.44     17.79 o 
  12   6   2       11.17        8.60      6.33 o 
  13   6   2        2.34        2.33     10.43 o 
 -13   7   2      236.09      205.57     28.77 o 
 -12   7   2      133.38      120.71     20.32 o 
 -11   7   2        2.75        9.01      4.95 o 
 -10   7   2       22.67       13.04      5.16 o 
  -9   7   2      516.41      563.01     28.96 o 
  -8   7   2      124.98      140.37     18.88 o 
  -7   7   2      255.70      232.62     15.35 o 
  -6   7   2       29.59       39.16      9.92 o 
  -5   7   2        5.62        9.83      3.84 o 
  -4   7   2       28.29       31.24      6.77 o 
  -3   7   2      579.51      537.83     13.34 o 
  -2   7   2        0.66        7.55      1.56 o 
  -1   7   2     6027.03     6236.97     40.08 o 
   0   7   2      756.32      716.70      6.80 o 
   1   7   2      826.38      772.35      9.39 o 
   2   7   2     2293.61     2373.95     41.41 o 
   3   7   2      270.92      263.58     12.55 o 
   4   7   2      967.86      968.11     20.69 o 
   5   7   2      727.88      821.05     16.93 o 
   6   7   2       54.57       91.95     12.44 o 
   7   7   2      740.29      804.73     24.00 o 
   8   7   2      215.13      234.30     15.28 o 
   9   7   2      131.49      124.91     14.65 o 
  10   7   2        1.37        4.40      2.81 o 
  11   7   2       83.51       56.14     23.31 o 
  12   7   2      242.35      196.94     41.08 o 
 -12   8   2       58.69       33.94     30.48 o 
 -11   8   2       90.52       64.60     34.78 o 
 -10   8   2        2.47        3.91      4.54 o 
  -9   8   2       78.09       99.25     16.68 o 
  -8   8   2      406.47      440.43     21.30 o 
  -7   8   2      543.87      574.91     21.38 o 
  -6   8   2      709.32      777.55     23.35 o 
  -5   8   2     2359.14     2560.16     41.41 o 
  -4   8   2        6.73        8.33      2.86 o 
  -3   8   2      720.61      664.84     15.20 o 
  -2   8   2       52.66       55.86      5.69 o 
  -1   8   2     1615.63     1527.14     25.34 o 
   0   8   2        0.03       10.38      2.17 o 
   1   8   2      472.49      487.52     17.40 o 
   2   8   2       80.27       85.61      9.64 o 
   3   8   2     1085.59     1108.95     20.46 o 
   4   8   2      308.29      279.75     15.52 o 
   5   8   2     1475.60     1422.66     39.20 o 
   6   8   2      944.20      959.40     25.00 o 
   7   8   2        2.69        6.09      6.50 o 
   8   8   2      135.17      153.15     16.99 o 
   9   8   2       10.14       13.72      6.49 o 
  10   8   2      339.21      307.90     24.66 o 
  11   8   2      157.19      108.94     30.72 o 
 -11   9   2        2.17        3.24      4.56 o 
 -10   9   2        2.54        7.53      8.12 o 
  -9   9   2      193.63      157.98     29.00 o 
  -8   9   2      317.29      331.12     19.08 o 
  -7   9   2      327.75      326.49     17.19 o 
  -6   9   2      472.63      430.97     16.52 o 
  -5   9   2      428.97      395.39     17.73 o 
  -4   9   2      559.80      559.65     15.23 o 
  -3   9   2      128.68      125.16      7.26 o 
  -2   9   2        0.39        3.02      2.09 o 
  -1   9   2     2039.71     2033.14     25.62 o 
   0   9   2        7.06        8.81      2.79 o 
   1   9   2     1015.10     1017.60     18.25 o 
   2   9   2      268.77      323.26     14.27 o 
   3   9   2       17.48       22.43      8.16 o 
   4   9   2       63.20       64.07     15.73 o 
   5   9   2      378.66      394.00     16.14 o 
   6   9   2       21.08       10.27      4.96 o 
   7   9   2        1.70        3.36      4.39 o 
   8   9   2       22.95       33.06     16.66 o 
   9   9   2       13.16       21.17     10.24 o 
  10   9   2        1.77        6.11      6.10 o 
  11   9   2      135.41      124.97     25.37 o 
 -10  10   2        3.43        1.55      5.02 o 
  -9  10   2        0.06        4.77      4.73 o 
  -8  10   2       50.83       25.87     13.95 o 
  -7  10   2      141.90      112.62     22.47 o 
  -6  10   2      200.52      190.19     14.61 o 
  -5  10   2       30.58       27.65     12.81 o 
  -4  10   2      564.67      589.61     23.77 o 
  -3  10   2      806.28      763.35     20.46 o 
  -2  10   2      606.67      584.06     15.39 o 
  -1  10   2       67.17       64.16     10.84 o 
   0  10   2      556.62      565.29     18.65 o 
   1  10   2       35.60       31.54      9.33 o 
   2  10   2      450.27      485.66     17.73 o 
   3  10   2       16.05       17.64      6.01 o 
   4  10   2      353.48      305.43     14.60 o 
   5  10   2       30.57       26.98      9.56 o 
   6  10   2        0.55        5.10      4.31 o 
   7  10   2       22.59       30.33     13.45 o 
   8  10   2       15.86       18.30     10.65 o 
   9  10   2      155.68      134.44     18.92 o 
  -9  11   2       28.51       14.74     19.76 o 
  -8  11   2      132.32      118.49     30.26 o 
  -7  11   2       66.02       43.14     29.85 o 
  -6  11   2      242.47      213.98     48.18 o 
  -5  11   2       72.38       70.62     55.47 o 
  -4  11   2       28.79       16.09     24.47 o 
  -3  11   2       23.05       32.89     11.21 o 
  -2  11   2       23.84       27.76     12.37 o 
  -1  11   2       89.59       90.52     20.01 o 
   0  11   2      788.64      741.08     34.29 o 
   1  11   2      137.87      148.62     12.48 o 
   2  11   2       23.17       30.04      9.16 o 
   3  11   2       82.82       83.09     15.87 o 
   4  11   2      272.56      267.48     15.63 o 
   5  11   2       31.22       25.95     10.16 o 
   6  11   2      241.36      278.53     21.38 o 
   7  11   2      115.33      133.52     16.13 o 
   8  11   2        0.76        3.34      5.45 o 
  -7  12   2        0.28       10.96     15.29 o 
  -6  12   2       67.47       77.91     53.26 o 
  -5  12   2        2.65        5.32      6.07 o 
  -4  12   2      226.17      204.57    108.26 o 
  -3  12   2       40.41       38.65     23.63 o 
  -2  12   2      105.05      115.66     30.48 o 
  -1  12   2       17.86       15.15      8.89 o 
   0  12   2      111.27      135.84     26.02 o 
   1  12   2      147.75      119.83     55.23 o 
   2  12   2      207.96      233.35     19.13 o 
   3  12   2       31.46       24.48      9.17 o 
   4  12   2       88.03       87.42     13.14 o 
   5  12   2       60.52       39.83     21.80 o 
   6  12   2       19.45       17.09     15.68 o 
   7  12   2      451.54      349.01     62.65 o 
  -5  13   2        1.34        1.69     11.72 o 
  -3  13   2      198.55      151.74     41.22 o 
  -2  13   2        0.05        6.76      7.73 o 
  -1  13   2       12.56       17.01     11.45 o 
   0  13   2        4.85        8.34     10.53 o 
   1  13   2       15.52       13.74      9.29 o 
   2  13   2        0.01        5.89      6.17 o 
   3  13   2        0.53        3.90      6.48 o 
   4  13   2       14.33        9.10      7.05 o 
 -15   1   3       44.45       32.80     17.55 o 
 -14   1   3      177.33      195.28     28.14 o 
 -13   1   3       37.89       34.16     20.19 o 
 -12   1   3       49.94       40.01     17.24 o 
 -11   1   3      112.56      107.96     11.24 o 
 -10   1   3        1.92        4.37      4.23 o 
  -9   1   3       25.83       20.33     12.93 o 
  -8   1   3      562.91      655.51     65.45 o 
  -7   1   3      172.06      159.13     19.11 o 
  -6   1   3       12.54       38.58     18.61 o 
  -5   1   3      528.94      470.10     19.76 o 
  -4   1   3        3.58        5.43      2.73 o 
  -3   1   3     4198.47     4155.13     33.43 o 
  -2   1   3     3407.04     3241.31     28.34 o 
  -1   1   3     3671.04     3344.20     38.34 o 
   0   1   3     4735.46     4164.53     39.48 o 
   1   1   3      366.52      296.16      9.41 o 
   2   1   3       28.08       27.45      3.80 o 
   3   1   3      141.48      132.26      5.48 o 
   4   1   3       15.19       14.79      3.63 o 
   5   1   3      176.25      179.05      8.34 o 
   6   1   3      389.65      424.41     15.94 o 
   7   1   3        1.83       17.49      5.85 o 
   8   1   3        3.94       13.34      6.87 o 
   9   1   3       15.71       12.55      5.40 o 
  10   1   3      130.60      119.29     19.98 o 
  11   1   3       10.43       16.64      6.41 o 
  12   1   3       67.99       85.78     19.84 o 
  13   1   3      450.62      505.66     29.08 o 
  14   1   3      205.66      156.59     28.14 o 
 -15   2   3       89.88       54.10     52.39 o 
 -14   2   3      117.32      105.74     46.42 o 
 -13   2   3      321.00      358.65     25.99 o 
 -12   2   3        9.98       10.89      5.61 o 
 -11   2   3       46.55       47.93     16.39 o 
 -10   2   3      404.04      452.26     26.26 o 
  -9   2   3      202.98      203.42     27.17 o 
  -8   2   3       57.65       42.19     20.57 o 
  -7   2   3     3310.71     3395.42     55.22 o 
  -6   2   3      437.94      398.87     21.42 o 
  -5   2   3      465.49      447.40     33.12 o 
  -4   2   3     1106.52      967.19     14.77 o 
  -3   2   3      577.71      562.28     14.76 o 
  -2   2   3       33.38       34.95      4.95 o 
  -1   2   3     3550.46     3391.32     59.83 o 
   0   2   3     1169.33     1208.10     18.27 o 
   1   2   3     4210.04     4013.82     33.13 o 
   2   2   3      106.39       94.19      4.03 o 
   3   2   3      321.76      433.31      8.14 o 
   4   2   3     2047.60     1870.59     20.00 o 
   5   2   3      857.87      725.63     18.56 o 
   6   2   3      260.50      245.52     11.95 o 
   7   2   3     4238.42     4084.36     89.22 o 
   8   2   3       84.94       87.53     17.03 o 
   9   2   3     1388.33     1427.56     36.04 o 
  10   2   3       66.07       63.99     21.31 o 
  11   2   3       80.22       99.99     24.79 o 
  12   2   3      161.47      164.06     30.91 o 
  13   2   3        3.08        4.14      7.06 o 
  14   2   3       11.07       12.60      7.38 o 
 -14   3   3      384.12      423.08     37.18 o 
 -13   3   3        0.25        5.96     10.33 o 
 -12   3   3       41.25       37.07     15.25 o 
 -11   3   3       91.11      100.77     24.47 o 
 -10   3   3      173.98      148.41     26.91 o 
  -9   3   3     1117.69     1169.49     32.36 o 
  -8   3   3       41.69       59.50     20.96 o 
  -7   3   3     1097.58     1153.41     29.19 o 
  -6   3   3      294.88      324.72     48.25 o 
  -5   3   3        4.05       15.45      7.20 o 
  -4   3   3      497.55      511.96      8.96 o 
  -3   3   3       28.22       32.95      5.35 o 
  -2   3   3        3.64       11.08      2.17 o 
  -1   3   3       58.51       51.09      2.81 o 
   0   3   3      530.96      467.81      8.39 o 
   1   3   3     2976.68     2920.32     28.26 o 
   2   3   3      355.50      425.87      8.11 o 
   3   3   3      595.13      542.43     10.28 o 
   4   3   3      172.76      239.98      8.01 o 
   5   3   3      195.18      203.31     11.92 o 
   6   3   3      238.15      222.83     13.80 o 
   7   3   3       70.74       97.91     17.82 o 
   8   3   3      350.94      337.45     24.16 o 
   9   3   3      560.23      648.48     26.60 o 
  10   3   3       18.07       28.84      9.61 o 
  11   3   3      929.78      906.71     39.78 o 
  12   3   3       69.81       57.03     22.60 o 
  13   3   3      574.18      656.15     27.56 o 
  14   3   3       18.44       13.47     10.55 o 
 -14   4   3      122.25       77.44     34.44 o 
 -13   4   3       33.26       41.97     17.24 o 
 -12   4   3       31.98       32.47     12.93 o 
 -11   4   3      130.50      141.11     29.83 o 
 -10   4   3      351.34      372.80     19.59 o 
  -9   4   3      408.43      393.40     22.35 o 
  -8   4   3       48.17       32.02      9.96 o 
  -7   4   3       15.27       15.03      5.39 o 
  -6   4   3      686.08      650.75     20.39 o 
  -5   4   3      143.41      138.72      7.83 o 
  -4   4   3        5.13        3.49      1.59 o 
  -3   4   3     1235.73     1284.52     12.06 o 
  -2   4   3        3.10       16.57      2.60 o 
  -1   4   3       60.48       47.99      2.90 o 
   0   4   3        3.16       12.01      2.40 o 
   1   4   3      479.97      400.56      9.73 o 
   2   4   3      841.26      812.59     14.23 o 
   3   4   3     1320.48     1309.03     31.04 o 
   4   4   3      183.58      179.59      6.95 o 
   5   4   3      573.13      566.89     12.74 o 
   6   4   3     1078.39     1099.37     26.64 o 
   7   4   3      678.79      642.61     23.23 o 
   8   4   3     1671.50     1735.21     34.71 o 
   9   4   3       62.50      104.47     23.79 o 
  10   4   3       64.00       72.69     20.77 o 
  11   4   3      257.54      250.19     19.81 o 
  12   4   3       71.78       71.91     24.82 o 
  13   4   3       34.57       32.11     12.45 o 
 -14   5   3       34.22       28.77     16.68 o 
 -13   5   3      625.24      670.11     25.34 o 
 -12   5   3      136.83      108.43     18.38 o 
 -11   5   3       44.60       50.10     16.12 o 
 -10   5   3      437.99      453.02     21.24 o 
  -9   5   3      214.37      178.28     23.11 o 
  -8   5   3     1659.79     1664.55     34.56 o 
  -7   5   3      475.56      465.76     20.10 o 
  -6   5   3      345.97      291.11     14.81 o 
  -5   5   3       27.11       55.37     11.95 o 
  -4   5   3      410.06      480.67     13.17 o 
  -3   5   3      631.93      632.59     20.46 o 
  -2   5   3      414.76      334.23      7.56 o 
  -1   5   3      159.38      133.07      4.54 o 
   0   5   3     5987.75     6320.59     51.28 o 
   1   5   3      436.77      377.49      9.89 o 
   2   5   3     4510.57     5134.87     33.69 o 
   3   5   3        8.59        9.06      1.99 o 
   4   5   3      680.47      681.85     10.00 o 
   5   5   3     1257.85     1200.58     28.94 o 
   6   5   3      147.73      116.22     13.44 o 
   7   5   3     4338.58     4717.64     69.97 o 
   8   5   3      189.92      201.63     23.16 o 
   9   5   3      252.85      273.27     21.50 o 
  10   5   3      289.29      287.41     17.91 o 
  11   5   3       41.06       27.13      7.99 o 
  12   5   3     1293.33     1338.38     61.14 o 
  13   5   3        4.24        6.17      3.17 o 
 -13   6   3       16.49       13.78      7.54 o 
 -12   6   3       99.82       95.95     20.51 o 
 -11   6   3      133.96      137.76     28.65 o 
 -10   6   3       26.53       42.12     16.77 o 
  -9   6   3     1191.69     1199.92     35.65 o 
  -8   6   3       24.60       49.04     13.11 o 
  -7   6   3      898.69      924.54     27.16 o 
  -6   6   3      301.84      315.50     19.65 o 
  -5   6   3      427.83      444.54     21.72 o 
  -4   6   3      261.93      232.93     11.81 o 
  -3   6   3      958.34      915.09     17.23 o 
  -2   6   3      908.32      871.29     13.89 o 
  -1   6   3      223.72      223.68      5.97 o 
   0   6   3        4.64        6.00      2.39 o 
   1   6   3     1448.55     1485.57     23.67 o 
   2   6   3     1302.60     1260.16     14.98 o 
   3   6   3     1771.10     1825.28     25.40 o 
   4   6   3     1725.61     1796.37     34.94 o 
   5   6   3      290.16      240.23     11.93 o 
   6   6   3     1126.76     1123.35     20.49 o 
   7   6   3      286.53      317.15     16.80 o 
   8   6   3     2067.74     2159.45     50.28 o 
   9   6   3       42.73       42.62     16.40 o 
  10   6   3       80.67       94.49     22.10 o 
  11   6   3      457.91      458.29     26.83 o 
  12   6   3        0.83        7.36      6.30 o 
 -13   7   3      224.52      150.35     32.40 o 
 -12   7   3      167.73      162.85     27.38 o 
 -11   7   3      191.27      161.36     20.43 o 
 -10   7   3       64.04       74.68     27.42 o 
  -9   7   3      364.80      381.30     16.59 o 
  -8   7   3      888.54      849.62     26.22 o 
  -7   7   3      323.89      337.58     17.47 o 
  -6   7   3     1850.31     1929.54     38.80 o 
  -5   7   3        2.33        4.69      4.05 o 
  -4   7   3      221.00      240.70     14.35 o 
  -3   7   3      107.55      110.38      6.35 o 
  -2   7   3      763.17      677.22     13.37 o 
  -1   7   3       15.80       17.72      3.43 o 
   0   7   3      533.86      544.52     17.22 o 
   1   7   3      416.23      331.59     13.81 o 
   2   7   3      239.30      198.51     10.01 o 
   3   7   3     1394.42     1387.77     26.67 o 
   4   7   3      326.17      259.36     15.59 o 
   5   7   3      378.77      363.65     15.15 o 
   6   7   3      829.98      680.98     37.41 o 
   7   7   3      273.82      279.84     20.26 o 
   8   7   3      347.98      322.21     18.42 o 
   9   7   3       87.35      110.14     14.17 o 
  10   7   3        4.86        3.31      4.80 o 
  11   7   3      286.15      290.96     25.81 o 
  12   7   3      126.71       90.26     64.33 o 
 -12   8   3       13.55        8.84      7.48 o 
 -11   8   3        6.97        6.78      6.14 o 
 -10   8   3        0.70        5.75      4.23 o 
  -9   8   3        0.39        6.78      6.64 o 
  -8   8   3       13.03       19.14      6.84 o 
  -7   8   3       85.48       95.12     23.50 o 
  -6   8   3      555.44      656.79     20.06 o 
  -5   8   3      232.32      229.30     16.29 o 
  -4   8   3     1105.99     1083.23     20.35 o 
  -3   8   3      339.38      307.35     13.75 o 
  -2   8   3     1124.59     1122.91     18.69 o 
  -1   8   3     1063.27     1096.68     24.32 o 
   0   8   3     2363.89     2530.20     43.80 o 
   1   8   3     1573.42     1517.38     28.33 o 
   2   8   3      909.84      903.58     21.52 o 
   3   8   3      343.92      362.39     19.50 o 
   4   8   3       16.53       20.30      6.65 o 
   5   8   3       24.23       19.56      6.14 o 
   6   8   3      295.82      251.79     13.88 o 
   7   8   3       56.81       53.27     15.33 o 
   8   8   3       25.75       21.25      8.58 o 
   9   8   3      201.56      175.42     27.40 o 
  10   8   3       44.31       28.17     12.20 o 
  11   8   3       11.99        5.36      5.06 o 
 -11   9   3       52.04       41.72     24.54 o 
 -10   9   3      380.76      387.94     22.60 o 
  -9   9   3      194.62      218.45     23.24 o 
  -8   9   3      388.60      399.50     20.82 o 
  -7   9   3      323.46      311.22     15.31 o 
  -6   9   3       17.97       17.73      5.90 o 
  -5   9   3      479.91      503.26     16.00 o 
  -4   9   3       34.61       40.95     10.30 o 
  -3   9   3      713.06      764.17     16.75 o 
  -2   9   3      215.28      199.32      6.55 o 
  -1   9   3      770.85      758.00     17.85 o 
   0   9   3      803.15      713.51     29.00 o 
   1   9   3       45.56       64.50     17.03 o 
   2   9   3     2143.98     2156.83     61.16 o 
   3   9   3      589.19      614.58     21.25 o 
   4   9   3     1336.63     1495.48     35.98 o 
   5   9   3       98.14       85.18     22.11 o 
   6   9   3        7.91       10.05      5.38 o 
   7   9   3        5.06        4.47      4.53 o 
   8   9   3       67.71       83.78     28.64 o 
   9   9   3       80.78       89.41     36.77 o 
  10   9   3      488.01      487.25     34.29 o 
 -10  10   3       55.77       45.73     23.35 o 
  -9  10   3      187.74      185.96     16.08 o 
  -8  10   3      394.11      428.22     24.88 o 
  -7  10   3      103.26       90.13     13.30 o 
  -6  10   3     1699.38     1725.83     46.77 o 
  -5  10   3      212.71      203.48     19.68 o 
  -4  10   3      469.89      485.33     14.17 o 
  -3  10   3       20.45       16.74      5.96 o 
  -2  10   3       53.69       57.80     15.21 o 
  -1  10   3      496.30      519.11     19.29 o 
   0  10   3      418.16      466.37     19.80 o 
   1  10   3      419.39      414.95     21.59 o 
   2  10   3      191.30      193.39     12.86 o 
   3  10   3      200.58      203.86     12.77 o 
   4  10   3       33.96       18.29      9.24 o 
   5  10   3      462.90      562.67     17.62 o 
   6  10   3       48.95       37.65     17.50 o 
   7  10   3      131.04      117.58     29.25 o 
   8  10   3       85.61       87.21     24.73 o 
   9  10   3       25.68       23.09     13.12 o 
  -9  11   3      281.53      256.00     75.61 o 
  -8  11   3       11.79       14.35     14.12 o 
  -7  11   3       11.50       24.42     18.63 o 
  -6  11   3        0.63       -0.42      7.72 o 
  -5  11   3      109.73      102.80     67.28 o 
  -4  11   3        7.15       13.38     13.46 o 
  -3  11   3       65.65       51.75     30.77 o 
  -2  11   3      175.51      158.73     23.83 o 
  -1  11   3       50.31       36.34     13.03 o 
   0  11   3       94.72       79.53      8.51 o 
   1  11   3       28.66       31.29     10.97 o 
   2  11   3      141.42      140.35     10.71 o 
   3  11   3        9.10        5.47      4.53 o 
   4  11   3       96.29      114.29     14.06 o 
   5  11   3       31.26       20.21     10.47 o 
   6  11   3       44.47       40.40     21.14 o 
   7  11   3        5.36        6.65      6.18 o 
   8  11   3      301.88      311.65     21.19 o 
  -7  12   3      227.62      174.65     41.03 o 
  -6  12   3      132.12      151.88     42.82 o 
  -5  12   3      146.50      126.19     92.17 o 
  -4  12   3       51.94       38.30     34.39 o 
  -3  12   3       23.59       20.70     26.21 o 
  -2  12   3       10.86       22.02     15.53 o 
  -1  12   3        1.52        2.08      3.75 o 
   0  12   3       17.72       13.52      7.79 o 
   1  12   3        1.45        2.69      3.77 o 
   2  12   3       11.33       15.29      5.25 o 
   3  12   3       91.74       74.37     26.99 o 
   4  12   3      407.01      413.86     19.87 o 
   5  12   3       35.42       24.84     16.96 o 
   6  12   3      215.95      208.18     17.58 o 
  -5  13   3       39.49       27.01     20.00 o 
  -4  13   3        0.09        5.13     12.75 o 
  -3  13   3       10.67       20.00     20.42 o 
  -2  13   3       28.40       33.64     56.27 o 
  -1  13   3       58.18       49.13     42.02 o 
   0  13   3       36.55       39.10     24.44 o 
   1  13   3       71.34       95.99     22.40 o 
   2  13   3       72.99       65.04     41.21 o 
   3  13   3       31.36       20.99     14.44 o 
   4  13   3       20.44       18.55     10.81 o 
 -15   0   4     1029.48     1031.95     92.22 o 
 -14   0   4       63.09       44.98     29.22 o 
 -13   0   4      272.32      263.76     43.52 o 
 -12   0   4      167.86      149.84     14.82 o 
 -11   0   4      818.01      923.17     59.00 o 
 -10   0   4      308.92      335.51     41.45 o 
  -9   0   4       92.61       93.21     61.26 o 
  -8   0   4     6536.26     6940.83    110.05 o 
  -7   0   4     1470.74     1483.58     50.30 o 
  -6   0   4     5756.97     5978.47     96.88 o 
  -5   0   4      997.79      969.37     39.05 o 
  -4   0   4       27.69       22.45      6.86 o 
  -3   0   4    21603.47    21129.30    245.70 o 
  -2   0   4     4894.93     4447.72     69.89 o 
  -1   0   4    47346.96    45523.45   1279.37 o 
   0   0   4     4522.52     4091.02     30.72 o 
   1   0   4     3340.47     2886.97     29.18 o 
   2   0   4     3676.03     3705.00     38.61 o 
   3   0   4      291.09      172.75      8.47 o 
   4   0   4      590.71      645.61     11.86 o 
   5   0   4     2271.28     2111.80     39.64 o 
   6   0   4      554.04      430.18     32.37 o 
   7   0   4     1471.34     1422.01     47.59 o 
   8   0   4      227.04      232.25     36.31 o 
   9   0   4      342.76      311.96     56.25 o 
  10   0   4      681.01      756.44     38.44 o 
  11   0   4       74.97       53.46     17.47 o 
  12   0   4     1136.27     1082.95     59.94 o 
  13   0   4      155.45      115.08     21.08 o 
  14   0   4       20.81       11.35      8.63 o 
 -15   1   4       93.64       57.83     50.03 o 
 -14   1   4      210.48      270.57     41.22 o 
 -13   1   4       12.68       17.97     14.93 o 
 -12   1   4      672.94      740.87     28.89 o 
 -11   1   4     1407.33     1401.65     42.01 o 
 -10   1   4      816.74      838.97     34.77 o 
  -9   1   4     2165.44     2283.45     71.89 o 
  -8   1   4      106.59      165.70     23.85 o 
  -7   1   4     6128.82     6336.99    105.65 o 
  -6   1   4      538.41      513.51     26.71 o 
  -5   1   4     1085.82      893.94     28.63 o 
  -4   1   4     6375.89     6266.60     99.38 o 
  -3   1   4     1097.64     1064.43     12.12 o 
  -2   1   4     1527.23     1679.30     16.03 o 
  -1   1   4     4787.09     4132.50     52.15 o 
   0   1   4     2977.21     3079.82     49.81 o 
   1   1   4     1237.79     1199.28     10.31 o 
   2   1   4     3987.45     3615.84     41.61 o 
   3   1   4     1868.52     1793.87     16.49 o 
   4   1   4     1484.48     1358.65     15.75 o 
   5   1   4      610.24      710.80     18.94 o 
   6   1   4        0.32       15.22      3.18 o 
   7   1   4     4739.81     4742.33    107.86 o 
   8   1   4     1194.87     1077.88     45.01 o 
   9   1   4     1191.07     1312.79     31.08 o 
  10   1   4        0.01        6.48      4.79 o 
  11   1   4      182.72      214.26     42.47 o 
  12   1   4       19.63       19.22      8.82 o 
  13   1   4      829.07      917.61     37.96 o 
  14   1   4        8.11        6.95      5.82 o 
 -15   2   4       93.18       58.50     62.32 o 
 -14   2   4      116.03       60.37     59.99 o 
 -13   2   4       83.90       66.43     49.69 o 
 -12   2   4       38.80       33.87     14.73 o 
 -11   2   4      114.72      103.76     32.96 o 
 -10   2   4        0.17        3.52      3.89 o 
  -9   2   4      422.48      503.04     39.73 o 
  -8   2   4     2415.11     2536.02    117.81 o 
  -7   2   4     1327.60     1396.49    120.50 o 
  -6   2   4      391.36      338.38     22.02 o 
  -5   2   4       17.29       33.65     13.40 o 
  -4   2   4       41.33       46.38      4.93 o 
  -3   2   4     1440.16     1393.28     25.88 o 
  -2   2   4     4027.58     3551.09     24.31 o 
  -1   2   4     2335.74     2175.77     23.93 o 
   0   2   4      404.76      367.22      4.88 o 
   1   2   4     2124.68     2178.59     21.97 o 
   2   2   4        3.47       20.81      3.92 o 
   3   2   4     3060.64     2784.35     27.57 o 
   4   2   4        3.40        7.56      1.99 o 
   5   2   4       64.15       56.52      4.89 o 
   6   2   4      398.53      445.45     16.58 o 
   7   2   4      827.31      878.81     22.35 o 
   8   2   4       66.49       54.72     12.19 o 
   9   2   4      119.04      106.47     25.10 o 
  10   2   4        0.81        6.80      5.28 o 
  11   2   4      950.46      976.03     31.39 o 
  12   2   4      109.43       91.05     29.93 o 
  13   2   4      159.02      124.07     45.06 o 
 -14   3   4      318.71      337.37     33.64 o 
 -13   3   4      550.63      626.52     29.79 o 
 -12   3   4      599.98      599.81     23.42 o 
 -11   3   4        7.89       11.55      7.16 o 
 -10   3   4     1320.02     1341.80     39.22 o 
  -9   3   4      128.56      107.60     30.15 o 
  -8   3   4     1468.56     1510.11     78.20 o 
  -7   3   4        2.93       21.53      9.69 o 
  -6   3   4       58.65       20.84     10.43 o 
  -5   3   4      328.83      313.87     18.10 o 
  -4   3   4     1427.34     1568.19     19.45 o 
  -3   3   4      126.59      175.97      7.77 o 
  -2   3   4      730.40      657.40      8.11 o 
  -1   3   4      100.93      141.23      5.17 o 
   0   3   4     8190.85     7808.51     40.83 o 
   1   3   4     1741.04     1570.22     12.64 o 
   2   3   4      771.16      918.67     22.05 o 
   3   3   4      377.32      392.36     14.35 o 
   4   3   4       23.77       25.46      4.86 o 
   5   3   4      728.23      834.00     15.51 o 
   6   3   4     1183.00     1192.38     26.14 o 
   7   3   4      369.87      363.68     19.11 o 
   8   3   4      802.98      698.86     34.24 o 
   9   3   4      258.32      292.00     23.87 o 
  10   3   4      688.31      777.10     30.44 o 
  11   3   4       20.40       30.10     12.37 o 
  12   3   4      948.93     1011.63     43.81 o 
  13   3   4       84.36       79.61     35.51 o 
 -14   4   4      631.11      604.80     46.88 o 
 -13   4   4      620.06      629.24     29.87 o 
 -12   4   4      183.36      183.25     48.79 o 
 -11   4   4      161.13      159.68     32.81 o 
 -10   4   4      514.58      495.93     27.45 o 
  -9   4   4       88.40      106.28     21.10 o 
  -8   4   4       53.92       43.63     11.53 o 
  -7   4   4       62.06       52.60     10.34 o 
  -6   4   4       27.06       25.70      8.94 o 
  -5   4   4       30.95       28.43      7.86 o 
  -4   4   4       10.45       10.88      3.07 o 
  -3   4   4       90.10      106.01      6.13 o 
  -2   4   4     1090.60     1392.78     24.92 o 
  -1   4   4      124.22      125.96      6.74 o 
   0   4   4      586.13      516.94      7.04 o 
   1   4   4     1439.72     1648.07     33.93 o 
   2   4   4     4583.77     4382.76     74.41 o 
   3   4   4      202.33      258.93      8.41 o 
   4   4   4     2072.50     1950.63     28.97 o 
   5   4   4      210.81      190.14      9.50 o 
   6   4   4     2773.17     2997.56     59.28 o 
   7   4   4      913.06      950.09     27.15 o 
   8   4   4     2436.65     2511.14     66.92 o 
   9   4   4      941.72      970.32     29.48 o 
  10   4   4       49.02       30.75      9.27 o 
  11   4   4       15.62       12.87      6.28 o 
  12   4   4       95.87       61.72     25.12 o 
  13   4   4        3.83       10.76      7.59 o 
 -14   5   4      133.27      111.26     36.84 o 
 -13   5   4      138.56       94.65     23.19 o 
 -12   5   4      246.58      210.65     30.40 o 
 -11   5   4        5.80       10.28      5.56 o 
 -10   5   4       51.40       42.96     13.68 o 
  -9   5   4        0.65        4.09      4.36 o 
  -8   5   4      363.71      380.69     25.19 o 
  -7   5   4      370.21      364.75     25.44 o 
  -6   5   4       79.41       98.73     15.75 o 
  -5   5   4      122.21       92.67     10.34 o 
  -4   5   4      410.32      374.81     12.52 o 
  -3   5   4      420.27      469.48     12.91 o 
  -2   5   4     1060.68     1072.37     14.66 o 
  -1   5   4        1.32        8.27      1.69 o 
   0   5   4      745.18      823.53     13.85 o 
   1   5   4        5.95        7.48      3.96 o 
   2   5   4     1357.64     1470.70     20.77 o 
   3   5   4      819.35      769.62      8.06 o 
   4   5   4       33.59       50.42      7.91 o 
   5   5   4      118.96      141.24      8.73 o 
   6   5   4      381.84      386.53     16.90 o 
   7   5   4        4.35        6.50      4.32 o 
   8   5   4      119.75      100.45     17.90 o 
   9   5   4       17.21       15.82      5.38 o 
  10   5   4      798.66      842.64     21.48 o 
  11   5   4        0.63        4.15      2.93 o 
  12   5   4      325.06      316.77     41.88 o 
  13   5   4       58.50       40.65     21.93 o 
 -13   6   4      168.64      133.21     24.95 o 
 -12   6   4       59.62       37.18     17.48 o 
 -11   6   4       28.00       28.39     12.69 o 
 -10   6   4        9.37        8.37      6.61 o 
  -9   6   4       21.46       21.83      8.48 o 
  -8   6   4      249.79      250.91     26.60 o 
  -7   6   4      240.65      278.95     21.02 o 
  -6   6   4       92.11      110.19     18.71 o 
  -5   6   4      510.10      497.03     20.69 o 
  -4   6   4        0.52        4.30      3.12 o 
  -3   6   4      629.13      679.11     12.86 o 
  -2   6   4       64.29       58.12      4.62 o 
  -1   6   4      204.08      226.39      6.39 o 
   0   6   4      211.13      227.27     11.36 o 
   1   6   4      615.89      665.22     14.68 o 
   2   6   4       79.21       67.51      3.75 o 
   3   6   4      526.02      562.02     13.24 o 
   4   6   4      530.01      520.46     12.08 o 
   5   6   4      160.67      185.69      9.73 o 
   6   6   4      101.18      100.13     10.11 o 
   7   6   4        0.66        1.00      6.01 o 
   8   6   4      114.38      107.00     16.55 o 
   9   6   4        0.79        5.83      3.57 o 
  10   6   4        5.67       15.30      5.30 o 
  11   6   4        0.35        3.32      3.87 o 
  12   6   4      196.72      166.17     32.67 o 
 -13   7   4        9.06        7.07      3.71 o 
 -12   7   4       17.40       21.50     11.81 o 
 -11   7   4       46.49       33.45     16.21 o 
 -10   7   4       25.30       26.25      9.28 o 
  -9   7   4      276.59      299.72     18.57 o 
  -8   7   4      737.87      777.40     26.25 o 
  -7   7   4       45.02       39.34     12.14 o 
  -6   7   4      306.40      330.20     20.43 o 
  -5   7   4      556.50      554.85     16.34 o 
  -4   7   4      431.07      509.96     20.81 o 
  -3   7   4     1082.45     1058.41     29.88 o 
  -2   7   4     1088.46     1037.63     19.58 o 
  -1   7   4      100.91       84.90     10.98 o 
   0   7   4      214.70      230.17     15.78 o 
   1   7   4     1202.41     1281.74     29.81 o 
   2   7   4       20.69       31.40      8.84 o 
   3   7   4      211.62      212.59     10.15 o 
   4   7   4       19.16       11.50      3.91 o 
   5   7   4       34.62       33.96      7.71 o 
   6   7   4      431.49      412.26     14.18 o 
   7   7   4       31.74       28.69      8.04 o 
   8   7   4       20.13       18.09      7.16 o 
   9   7   4      103.33      109.35     18.32 o 
  10   7   4        1.25        2.25      3.73 o 
  11   7   4       70.73       53.97     20.24 o 
  12   7   4        9.41        8.61      8.62 o 
 -12   8   4        0.90        3.96      4.16 o 
 -11   8   4       95.17       73.08     23.47 o 
 -10   8   4       32.91       33.31     15.22 o 
  -9   8   4      988.94     1005.88     26.02 o 
  -8   8   4       51.19       46.60     15.04 o 
  -7   8   4      334.26      344.86     18.78 o 
  -6   8   4      775.76      799.19     24.31 o 
  -5   8   4       30.58       35.79      9.87 o 
  -4   8   4       39.47       40.46      9.32 o 
  -3   8   4       36.65       41.92      8.92 o 
  -2   8   4     3702.10     3693.22     67.81 o 
  -1   8   4      305.59      261.08     20.69 o 
   0   8   4     1447.45     1353.75     32.98 o 
   1   8   4      125.22      129.63     21.99 o 
   2   8   4      163.28      177.67     14.29 o 
   3   8   4       72.20       88.87     17.22 o 
   4   8   4       71.23       65.43     11.64 o 
   5   8   4     1633.47     1695.56     36.72 o 
   6   8   4        0.73        3.55      2.66 o 
   7   8   4       17.52       24.79     10.22 o 
   8   8   4      162.98      169.93     27.91 o 
   9   8   4        0.39        2.19      7.37 o 
  10   8   4        1.23        5.48      4.67 o 
  11   8   4        5.46        6.80      4.07 o 
 -11   9   4        8.25        8.34      7.42 o 
 -10   9   4        0.41        0.70      5.11 o 
  -9   9   4        0.71        5.72      4.17 o 
  -8   9   4      290.25      317.04     23.15 o 
  -7   9   4       13.02       16.33      6.99 o 
  -6   9   4      817.44      852.35     30.27 o 
  -5   9   4      175.12      175.02     10.44 o 
  -4   9   4      445.17      397.22     12.10 o 
  -3   9   4      102.22      103.84      6.55 o 
  -2   9   4      382.40      365.40      9.85 o 
  -1   9   4        8.69        9.27      5.84 o 
   0   9   4       53.61       58.62     12.24 o 
   1   9   4      942.06      934.18     24.50 o 
   2   9   4      831.69      827.23     22.19 o 
   3   9   4      118.14      104.96     17.52 o 
   4   9   4      210.66      191.41     12.27 o 
   5   9   4       25.30       32.17     11.59 o 
   6   9   4      115.28      103.73     18.78 o 
   7   9   4       31.55       32.80     14.24 o 
   8   9   4        0.11        5.11      5.40 o 
   9   9   4       98.28       64.50     29.17 o 
  10   9   4       90.79       72.88     31.35 o 
 -10  10   4        3.27        6.51      9.68 o 
  -9  10   4        0.01        4.14      4.46 o 
  -8  10   4        0.40        6.93      4.25 o 
  -7  10   4       39.42       50.39     52.27 o 
  -6  10   4       11.45        9.54      4.77 o 
  -5  10   4       29.88       19.32      6.42 o 
  -4  10   4       35.52       51.24     17.04 o 
  -3  10   4      303.27      318.36     16.32 o 
  -2  10   4      528.07      500.64     20.98 o 
  -1  10   4     2177.17     2125.12     39.03 o 
   0  10   4      421.61      406.63     20.34 o 
   1  10   4        1.24        7.75      4.79 o 
   2  10   4      246.02      271.11     13.78 o 
   3  10   4       35.25       40.69     13.69 o 
   4  10   4       55.44       49.13     14.59 o 
   5  10   4        3.03        6.36      5.52 o 
   6  10   4      128.08       91.12     20.32 o 
   7  10   4       20.24       22.55     10.12 o 
   8  10   4        8.02        7.29      6.27 o 
   9  10   4       84.41       56.61     28.21 o 
  -9  11   4      199.37      220.29     67.42 o 
  -8  11   4        0.70       -0.38     13.27 o 
  -7  11   4      268.00      325.26     44.04 o 
  -6  11   4       34.90       33.64     28.70 o 
  -5  11   4      421.27      412.58     61.54 o 
  -4  11   4        2.65        6.55      6.26 o 
  -3  11   4       18.65       19.31     13.67 o 
  -2  11   4        0.07        6.84      4.99 o 
  -1  11   4      113.57      118.46     15.51 o 
   0  11   4        0.22        3.98      3.89 o 
   1  11   4       51.37       61.72      8.86 o 
   2  11   4      490.76      505.23     23.28 o 
   3  11   4       97.02       71.53     14.25 o 
   4  11   4        0.99        5.63      4.62 o 
   5  11   4        0.03        4.82      3.29 o 
   6  11   4       71.68       61.98     25.14 o 
   7  11   4      266.87      308.09     25.49 o 
   8  11   4       49.51       30.58     11.67 o 
  -7  12   4       11.77       14.68     20.70 o 
  -6  12   4      412.92      502.17     53.50 o 
  -5  12   4       63.88       74.34     80.69 o 
  -4  12   4        0.27        3.28      4.56 o 
  -3  12   4       81.92       64.56     34.42 o 
  -2  12   4      107.27       95.69     15.84 o 
  -1  12   4      193.89      212.62     34.37 o 
   0  12   4       80.23       67.44     23.00 o 
   1  12   4      143.33      150.51     24.33 o 
   2  12   4        3.88        4.53      5.52 o 
   3  12   4      341.38      368.36     21.19 o 
   4  12   4      464.45      449.00     18.41 o 
   5  12   4      305.02      352.41     25.60 o 
   6  12   4       16.49       13.58      7.77 o 
  -4  13   4       17.98       15.67     17.36 o 
  -3  13   4        0.80        1.69      8.05 o 
  -2  13   4       27.29       23.53     28.14 o 
  -1  13   4       69.31       47.38     47.52 o 
   0  13   4        9.75        5.60     14.30 o 
   1  13   4      106.99       79.16     55.33 o 
   2  13   4        0.84        4.96      5.75 o 
   3  13   4        9.10       13.79     13.36 o 
 -15   1   5      157.66      173.58     30.76 o 
 -14   1   5       47.52       53.87     26.15 o 
 -13   1   5       62.62       56.09     37.14 o 
 -12   1   5      139.60      114.95     22.48 o 
 -11   1   5       36.07       40.25     21.32 o 
 -10   1   5      193.37      165.58     25.05 o 
  -9   1   5      470.30      437.44     33.39 o 
  -8   1   5      249.43      219.66     24.30 o 
  -7   1   5     7200.32     7523.09    313.54 o 
  -6   1   5      693.73      670.61     41.10 o 
  -5   1   5     1451.65     1344.77     96.45 o 
  -4   1   5      509.87      634.61     10.62 o 
  -3   1   5      324.21      388.06      8.55 o 
  -2   1   5      347.24      377.77     11.01 o 
  -1   1   5       82.55       81.44      4.07 o 
   0   1   5      367.61      364.45      6.83 o 
   1   1   5      448.34      413.88      8.46 o 
   2   1   5     1555.05     1674.22     25.60 o 
   3   1   5       10.70       18.92      4.65 o 
   4   1   5       36.02       41.78      7.74 o 
   5   1   5      793.30      758.29     17.02 o 
   6   1   5        0.66        3.68      1.65 o 
   7   1   5       78.24       75.55     15.48 o 
   8   1   5      436.87      392.14     20.23 o 
   9   1   5        0.22        5.88      5.20 o 
  10   1   5      250.38      261.47     20.75 o 
  11   1   5      316.59      335.36     16.96 o 
  12   1   5       81.62       61.23     23.92 o 
  13   1   5      243.20      242.93     46.70 o 
 -15   2   5      127.32       87.76     71.41 o 
 -14   2   5      613.96      626.95     49.05 o 
 -13   2   5      538.45      563.20     24.16 o 
 -12   2   5       30.61       25.39     12.93 o 
 -11   2   5      264.76      272.80     45.99 o 
 -10   2   5        3.84       13.05     11.35 o 
  -9   2   5       53.36       60.81     22.47 o 
  -8   2   5       18.90        9.95      9.22 o 
  -7   2   5      133.18      151.87     28.28 o 
  -6   2   5     1356.46     1409.11     32.73 o 
  -5   2   5      108.93       86.35     12.73 o 
  -4   2   5       36.12       39.32      8.82 o 
  -3   2   5     4910.35     5070.11     57.98 o 
  -2   2   5      295.66      335.36      9.58 o 
  -1   2   5    13529.22    12837.16     90.70 o 
   0   2   5      323.05      254.72      7.23 o 
   1   2   5      862.89      664.96     13.01 o 
   2   2   5       97.88      149.73      7.01 o 
   3   2   5     2192.97     2103.58     19.70 o 
   4   2   5      946.00      947.53     12.81 o 
   5   2   5        0.81        3.70      1.91 o 
   6   2   5      770.08      670.83     30.06 o 
   7   2   5     1251.17     1218.43     30.60 o 
   8   2   5        0.24        5.55      3.94 o 
   9   2   5      892.83      849.11     27.76 o 
  10   2   5        2.39        7.92      6.87 o 
  11   2   5       24.27       16.15      6.43 o 
  12   2   5      271.35      270.40     40.21 o 
  13   2   5       37.14       26.79     11.79 o 
 -14   3   5       13.40       10.28      9.53 o 
 -13   3   5      212.05      182.63     37.23 o 
 -12   3   5       62.97       74.78     18.89 o 
 -11   3   5       29.56       32.45     11.11 o 
 -10   3   5      292.83      309.83     37.16 o 
  -9   3   5     1983.43     2023.40     60.14 o 
  -8   3   5      503.51      558.34     29.50 o 
  -7   3   5     1022.56     1029.95     40.56 o 
  -6   3   5      495.14      576.48     41.76 o 
  -5   3   5       75.12       71.82      9.50 o 
  -4   3   5        2.96        5.75      2.32 o 
  -3   3   5      404.54      423.90     11.75 o 
  -2   3   5      177.94      176.95      6.93 o 
  -1   3   5     3795.83     4179.30     40.87 o 
   0   3   5        1.69       15.51      2.47 o 
   1   3   5     1105.06     1086.65     13.30 o 
   2   3   5     1052.69     1140.28     25.09 o 
   3   3   5      125.01       98.80      7.75 o 
   4   3   5       51.68       63.84      7.63 o 
   5   3   5     1014.59      991.16     18.25 o 
   6   3   5        6.40       11.55      3.86 o 
   7   3   5     1949.05     2056.21     48.86 o 
   8   3   5      312.34      329.42     16.57 o 
   9   3   5       24.71       31.83      9.61 o 
  10   3   5       18.92       14.50      8.04 o 
  11   3   5     1197.28     1286.25     47.42 o 
  12   3   5        9.88        9.76      7.00 o 
  13   3   5      571.18      555.06     34.01 o 
 -14   4   5       12.77       17.11     11.17 o 
 -13   4   5       13.92       14.66      8.73 o 
 -12   4   5      502.50      503.02     28.68 o 
 -11   4   5       64.11       72.55     29.08 o 
 -10   4   5      175.05      161.24     26.60 o 
  -9   4   5     1000.62     1055.51     34.14 o 
  -8   4   5       61.08       79.18     33.29 o 
  -7   4   5      123.95      107.25     37.92 o 
  -6   4   5      107.11       95.58     29.49 o 
  -5   4   5      665.38      708.72     18.17 o 
  -4   4   5      184.77      231.34     11.22 o 
  -3   4   5      133.25      156.29      8.51 o 
  -2   4   5     1435.62     1440.59     42.78 o 
  -1   4   5     2060.73     2245.33     34.63 o 
   0   4   5     1830.76     1743.33     23.15 o 
   1   4   5     2532.23     2438.70     68.40 o 
   2   4   5        0.68        7.96      2.06 o 
   3   4   5      306.04      272.75      8.85 o 
   4   4   5     1380.31     1372.78     22.82 o 
   5   4   5      631.69      553.73     12.61 o 
   6   4   5      198.67      184.49     13.38 o 
   7   4   5     1528.94     1477.37     33.78 o 
   8   4   5      359.38      412.33     18.35 o 
   9   4   5       51.01       42.54     13.33 o 
  10   4   5       19.24       25.65      8.30 o 
  11   4   5       46.09       34.10     11.79 o 
  12   4   5      140.90      111.33     33.16 o 
  13   4   5       85.02       39.89     19.40 o 
 -14   5   5      381.90      426.06     33.45 o 
 -13   5   5       22.15       21.94      9.00 o 
 -12   5   5      221.73      226.98     23.85 o 
 -11   5   5       26.95       22.65     12.04 o 
 -10   5   5     1483.52     1551.46     58.84 o 
  -9   5   5        0.08        7.15      6.47 o 
  -8   5   5     3639.36     3812.61    127.23 o 
  -7   5   5       14.74       12.50      5.73 o 
  -6   5   5        3.39        3.81      5.25 o 
  -5   5   5        1.41        6.07      4.25 o 
  -4   5   5        6.42        1.59      2.39 o 
  -3   5   5      269.12      323.11     11.54 o 
  -2   5   5      552.85      590.44     13.17 o 
  -1   5   5       13.69       35.92      5.95 o 
   0   5   5     2022.62     2034.60     17.81 o 
   1   5   5        0.75        5.38      5.64 o 
   2   5   5     1487.39     1636.97     17.11 o 
   3   5   5      146.99      161.27      7.17 o 
   4   5   5      733.64      649.05     13.99 o 
   5   5   5       36.19       42.36      6.72 o 
   6   5   5     2720.95     2751.50     37.32 o 
   7   5   5        1.11        3.13      2.39 o 
   8   5   5     2098.89     2075.93     43.23 o 
   9   5   5      259.68      246.19     16.74 o 
  10   5   5      856.33      853.90     35.74 o 
  11   5   5       19.66       16.36      9.53 o 
  12   5   5      358.19      371.16     29.34 o 
 -13   6   5        1.71        4.14      4.68 o 
 -12   6   5      281.57      270.65     32.08 o 
 -11   6   5       20.36       20.37      8.77 o 
 -10   6   5       87.20       83.59     24.62 o 
  -9   6   5       74.32       79.12     21.46 o 
  -8   6   5      966.83      967.19     29.60 o 
  -7   6   5      132.18      139.14     16.28 o 
  -6   6   5       14.73       30.34      9.35 o 
  -5   6   5      293.76      268.58     13.98 o 
  -4   6   5      650.54      557.94     15.77 o 
  -3   6   5        4.82        5.30      2.42 o 
  -2   6   5     1497.43     1476.77     16.01 o 
  -1   6   5      384.39      438.99     12.88 o 
   0   6   5     4797.54     4946.42     65.87 o 
   1   6   5       21.23       21.49      7.57 o 
   2   6   5     1077.75     1103.94     25.92 o 
   3   6   5       43.96       41.38      4.36 o 
   4   6   5      557.44      561.77      9.71 o 
   5   6   5      985.93      917.24     16.72 o 
   6   6   5     3219.17     3405.42     59.42 o 
   7   6   5       64.98       64.27     12.51 o 
   8   6   5       31.11       36.39      9.72 o 
   9   6   5        0.05        4.59      3.35 o 
  10   6   5       19.21       25.08      7.35 o 
  11   6   5        0.10        9.59      8.26 o 
  12   6   5      317.65      253.54     42.15 o 
 -13   7   5       65.54       53.19     19.40 o 
 -12   7   5      254.97      258.94     38.58 o 
 -11   7   5      100.17       61.58     28.98 o 
 -10   7   5      633.00      650.70     36.03 o 
  -9   7   5      298.15      273.86     16.19 o 
  -8   7   5      908.43      913.54     27.29 o 
  -7   7   5      241.34      256.83     14.20 o 
  -6   7   5      979.07     1023.14     22.91 o 
  -5   7   5      356.86      341.72     16.69 o 
  -4   7   5      443.32      425.14     19.37 o 
  -3   7   5      171.73      164.86     14.08 o 
  -2   7   5        0.06        3.55      1.07 o 
  -1   7   5      560.94      508.24     23.12 o 
   0   7   5      133.87      121.79     10.43 o 
   1   7   5       37.00       37.94      8.61 o 
   2   7   5       26.93       31.99      8.63 o 
   3   7   5       44.30       60.62      4.26 o 
   4   7   5      852.81      799.19     17.18 o 
   5   7   5     1039.13     1005.05     19.85 o 
   6   7   5      340.85      342.97     10.59 o 
   7   7   5       36.02       46.48     14.33 o 
   8   7   5      932.90      920.20     22.89 o 
   9   7   5      179.30      184.13     20.32 o 
  10   7   5      241.63      235.57     17.14 o 
  11   7   5        0.01        9.08      9.72 o 
 -12   8   5       11.82        4.53      5.35 o 
 -11   8   5       39.61       23.35     11.15 o 
 -10   8   5       36.14       21.74     14.29 o 
  -9   8   5      166.69      158.40     25.39 o 
  -8   8   5       63.35       53.08     17.49 o 
  -7   8   5      207.92      185.95     15.96 o 
  -6   8   5       36.53       30.40      8.82 o 
  -5   8   5      600.78      612.02     17.10 o 
  -4   8   5     1125.29     1189.31     21.92 o 
  -3   8   5     2500.54     2590.98     54.57 o 
  -2   8   5      411.24      452.41     21.11 o 
  -1   8   5       64.10       65.93     22.28 o 
   0   8   5      302.72      283.04     20.02 o 
   1   8   5     1125.97     1151.72     24.66 o 
   2   8   5       85.23       89.95     17.00 o 
   3   8   5        5.03       15.89      4.30 o 
   4   8   5      150.12      135.66     16.13 o 
   5   8   5      228.66      249.30     15.09 o 
   6   8   5      156.90      138.83     11.41 o 
   7   8   5        5.48        9.30      4.19 o 
   8   8   5      176.68      147.18     23.57 o 
   9   8   5      203.53      201.04     29.31 o 
  10   8   5       22.31       19.56      8.79 o 
 -11   9   5      652.60      707.54     38.94 o 
 -10   9   5       21.25       21.84      9.48 o 
  -9   9   5      488.17      466.97     27.48 o 
  -8   9   5        2.84        6.39      3.68 o 
  -7   9   5      905.61     1006.41     22.52 o 
  -6   9   5       81.07       63.25     15.70 o 
  -5   9   5      739.55      706.33     22.85 o 
  -4   9   5       26.14       28.53      8.01 o 
  -3   9   5       62.91       50.80     14.52 o 
  -2   9   5      331.73      354.81     19.83 o 
  -1   9   5      434.45      341.93     18.90 o 
   0   9   5     1159.99     1172.55     32.73 o 
   1   9   5      316.43      290.01     15.26 o 
   2   9   5      110.02      106.41     12.88 o 
   3   9   5      106.27       82.53     20.25 o 
   4   9   5       68.02       60.14     16.44 o 
   5   9   5      637.52      705.71     24.50 o 
   6   9   5      299.94      293.65     22.30 o 
   7   9   5      317.40      349.37     20.74 o 
   8   9   5       80.29       70.82     27.79 o 
   9   9   5      200.80      199.21     29.81 o 
  10   9   5       51.55       42.35     17.44 o 
 -10  10   5       51.91       17.43     18.79 o 
  -9  10   5      100.43      108.15     15.73 o 
  -8  10   5      165.63      171.51     18.87 o 
  -7  10   5        7.09       13.38      7.42 o 
  -6  10   5       81.12       62.92     17.50 o 
  -5  10   5      190.08      154.74     16.44 o 
  -4  10   5      245.00      234.77     15.16 o 
  -3  10   5     1298.39     1300.55     56.44 o 
  -2  10   5       63.31       65.87     25.02 o 
  -1  10   5      492.68      467.61     18.63 o 
   0  10   5      198.61      216.43     13.70 o 
   1  10   5      701.56      779.05     32.00 o 
   2  10   5      310.13      331.17     15.19 o 
   3  10   5      107.76      148.45     11.88 o 
   4  10   5        4.20        3.00      4.61 o 
   5  10   5       13.89       23.83      9.48 o 
   6  10   5        6.87        9.66      4.95 o 
   7  10   5       30.40       38.80     15.66 o 
   8  10   5       80.24       70.79     26.44 o 
  -9  11   5       55.47       49.78     51.80 o 
  -8  11   5       40.32       31.34     38.53 o 
  -7  11   5       27.29       43.10     39.95 o 
  -6  11   5       28.75       22.82     29.36 o 
  -5  11   5        0.02       13.43      9.58 o 
  -4  11   5       70.20       50.03     34.97 o 
  -3  11   5      392.54      368.75     20.20 o 
  -2  11   5       54.49       23.21     12.94 o 
  -1  11   5       10.97       15.37      8.29 o 
   0  11   5      126.60      110.16     18.05 o 
   1  11   5      332.21      351.24     18.82 o 
   2  11   5      161.54      148.49     17.51 o 
   3  11   5       18.64       17.16      7.16 o 
   4  11   5       17.91       11.85      5.96 o 
   5  11   5      254.41      274.05     22.86 o 
   6  11   5        2.57        7.03      4.96 o 
   7  11   5       47.14       46.68     16.65 o 
  -7  12   5       12.71       17.31     21.93 o 
  -6  12   5      177.39      203.16     35.24 o 
  -5  12   5       85.59       45.64     34.88 o 
  -4  12   5      105.53       83.15     42.02 o 
  -3  12   5       52.79       37.76     28.70 o 
  -2  12   5       91.66       78.13     43.95 o 
  -1  12   5        2.41        4.44      7.03 o 
   0  12   5       92.82       68.09     35.75 o 
   1  12   5        2.35        2.06      7.86 o 
   2  12   5       75.65       63.03     20.90 o 
   3  12   5       52.74       39.24     17.39 o 
   4  12   5        6.53        6.89      5.87 o 
   5  12   5       40.70       26.92     16.23 o 
  -4  13   5       73.19       36.70     60.13 o 
  -3  13   5        9.15       15.95     18.58 o 
  -2  13   5        6.87       11.67     17.50 o 
  -1  13   5       52.43       47.29     42.58 o 
   0  13   5        5.24        1.32      7.58 o 
   1  13   5       22.74       16.94     30.54 o 
   2  13   5       96.78       47.76     57.26 o 
 -15   0   6     1785.74     1718.51     79.66 o 
 -14   0   6        5.17        8.99     13.79 o 
 -13   0   6        5.75       21.55     23.90 o 
 -12   0   6      399.89      439.31     56.37 o 
 -11   0   6       39.03       26.91     27.43 o 
 -10   0   6       86.42       91.94     67.66 o 
  -9   0   6       44.64       29.78     22.30 o 
  -8   0   6      599.65      607.37     42.82 o 
  -7   0   6     6297.99     6675.42    106.29 o 
  -6   0   6       12.12       47.19     23.05 o 
  -5   0   6    10883.24    11455.29    118.66 o 
  -4   0   6       67.09       78.71     13.30 o 
  -3   0   6    28061.49    27140.80    288.08 o 
  -2   0   6       65.42       59.68      5.94 o 
  -1   0   6     8533.76     8101.07    104.22 o 
   0   0   6     1029.96     1018.01     31.54 o 
   1   0   6       68.50       42.90      4.74 o 
   2   0   6     1360.33     1404.41     18.10 o 
   3   0   6     6597.20     7563.32     62.43 o 
   4   0   6     1143.78     1252.86     41.62 o 
   5   0   6      142.57      173.33      9.41 o 
   6   0   6      474.80      480.58     55.03 o 
   7   0   6       50.06       32.33     15.99 o 
   8   0   6       43.48       44.78     15.51 o 
   9   0   6      533.85      516.19     27.09 o 
  10   0   6      883.35      965.02     40.16 o 
  11   0   6       70.49       49.41     25.96 o 
  12   0   6      503.32      507.81     38.69 o 
  13   0   6      676.19      726.15     53.54 o 
 -15   1   6      866.66      895.50     76.74 o 
 -14   1   6       22.71       21.55     15.52 o 
 -13   1   6       34.06       29.77     13.39 o 
 -12   1   6       21.52       22.77     16.00 o 
 -11   1   6     1697.14     1712.61     66.65 o 
 -10   1   6      135.51      154.64     50.68 o 
  -9   1   6     2170.91     2123.00     82.69 o 
  -8   1   6       45.75       65.93     31.12 o 
  -7   1   6     4807.58     4927.12    176.63 o 
  -6   1   6     1159.03     1372.43     78.31 o 
  -5   1   6     1786.60     1810.43     35.35 o 
  -4   1   6       74.94       94.22      7.33 o 
  -3   1   6     9187.64     9901.70     99.87 o 
  -2   1   6      324.22      409.01      8.74 o 
  -1   1   6    11515.51    11729.44    112.16 o 
   0   1   6      813.16      732.31     10.45 o 
   1   1   6        3.95       22.94      3.65 o 
   2   1   6       91.95       80.23      5.23 o 
   3   1   6     3680.56     3756.94     62.10 o 
   4   1   6     2320.08     2339.67     22.60 o 
   5   1   6      650.30      533.53      9.62 o 
   6   1   6      392.25      386.35     16.81 o 
   7   1   6       34.53       37.19      6.63 o 
   8   1   6       13.37       31.02      9.30 o 
   9   1   6      544.67      611.03     22.55 o 
  10   1   6       23.88       21.54      6.99 o 
  11   1   6       15.84       16.93      6.98 o 
  12   1   6      175.50      127.28     29.18 o 
  13   1   6     1024.61     1143.87     40.94 o 
 -15   2   6        8.45       18.68     13.67 o 
 -14   2   6      575.54      583.92     36.09 o 
 -13   2   6       40.41       29.50     18.13 o 
 -12   2   6      436.04      461.67     39.17 o 
 -11   2   6      264.78      283.22     36.36 o 
 -10   2   6        9.18       18.35      8.56 o 
  -9   2   6      101.76      107.68     36.36 o 
  -8   2   6      648.79      628.59     31.13 o 
  -7   2   6      966.65     1012.90     43.14 o 
  -6   2   6      692.15      747.98     25.60 o 
  -5   2   6      201.78      241.00     13.57 o 
  -4   2   6      499.24      418.75     14.71 o 
  -3   2   6      607.72      615.96     10.78 o 
  -2   2   6     2685.75     2665.23     28.20 o 
  -1   2   6     6334.91     6428.60    102.18 o 
   0   2   6       63.80       88.42      4.00 o 
   1   2   6       38.72       74.64      4.72 o 
   2   2   6      553.30      712.07      9.32 o 
   3   2   6      813.99      883.01     15.23 o 
   4   2   6      714.12      741.99     14.35 o 
   5   2   6      346.22      320.29     14.00 o 
   6   2   6      862.28      856.44     24.87 o 
   7   2   6      534.37      600.83     21.35 o 
   8   2   6        0.72        4.24      4.05 o 
   9   2   6      814.41      852.01     27.29 o 
  10   2   6       18.26       17.53      6.77 o 
  11   2   6       90.98       89.48     29.38 o 
  12   2   6      171.04      162.48     39.09 o 
  13   2   6       28.95       22.63     11.82 o 
 -14   3   6      608.75      622.95     41.77 o 
 -13   3   6        0.31        7.41      5.51 o 
 -12   3   6      757.00      770.40     27.36 o 
 -11   3   6      754.32      802.83     58.54 o 
 -10   3   6     2248.39     2479.52     80.83 o 
  -9   3   6      138.78      158.58     22.43 o 
  -8   3   6      158.27      179.40     50.46 o 
  -7   3   6      210.89      252.88     22.05 o 
  -6   3   6      819.87      839.02     26.40 o 
  -5   3   6       11.41       30.45      8.46 o 
  -4   3   6       20.97       20.24      4.88 o 
  -3   3   6      440.04      491.33     13.60 o 
  -2   3   6     3929.13     4754.20     52.28 o 
  -1   3   6     1923.10     2105.14     21.05 o 
   0   3   6     2588.78     2884.25     37.88 o 
   1   3   6       43.23       48.58      4.27 o 
   2   3   6       10.71       24.67      6.40 o 
   3   3   6       59.24       85.87      7.54 o 
   4   3   6      166.53      109.83      8.91 o 
   5   3   6        0.21        6.46      4.66 o 
   6   3   6     1924.04     1778.16     45.65 o 
   7   3   6       27.75       49.20     14.16 o 
   8   3   6     3448.95     3567.56     56.21 o 
   9   3   6       23.40       19.71      7.04 o 
  10   3   6      146.61      124.79     28.23 o 
  11   3   6       51.09       39.15     13.97 o 
  12   3   6      371.14      383.19     19.15 o 
  13   3   6       43.23       30.41     17.66 o 
 -14   4   6      220.49      216.06     69.74 o 
 -13   4   6       52.87       63.90     16.98 o 
 -12   4   6      128.60      101.49     22.74 o 
 -11   4   6        6.58       11.71      7.81 o 
 -10   4   6      994.35      980.79     37.41 o 
  -9   4   6      130.54      139.39     44.55 o 
  -8   4   6     1300.92     1274.38     44.71 o 
  -7   4   6      214.62      240.71     28.03 o 
  -6   4   6      662.36      700.59     23.88 o 
  -5   4   6       15.00       25.92      8.42 o 
  -4   4   6      359.86      381.97     14.25 o 
  -3   4   6       36.79       58.91      7.96 o 
  -2   4   6     2845.53     2514.41     32.72 o 
  -1   4   6       32.60       19.57      3.68 o 
   0   4   6      905.16      739.19     15.24 o 
   1   4   6     3222.96     3553.87     39.31 o 
   2   4   6     2963.55     2923.07     29.89 o 
   3   4   6      929.15     1038.03     13.80 o 
   4   4   6     3729.58     3816.83     63.04 o 
   5   4   6      314.05      347.52     13.88 o 
   6   4   6       35.21       42.02      6.00 o 
   7   4   6      177.27      156.90     15.39 o 
   8   4   6      257.97      251.89     18.91 o 
   9   4   6        2.73        2.78      3.44 o 
  10   4   6      246.28      274.45     27.57 o 
  11   4   6       59.17       48.35     19.06 o 
  12   4   6      528.47      597.57     28.07 o 
 -14   5   6       19.09       15.98     15.45 o 
 -13   5   6       30.69       15.48      8.88 o 
 -12   5   6      578.83      598.74     27.70 o 
 -11   5   6       55.95       50.60     21.62 o 
 -10   5   6      389.30      400.88     23.54 o 
  -9   5   6      885.84      926.99     32.83 o 
  -8   5   6      182.75      163.43     58.22 o 
  -7   5   6      342.46      352.45     31.75 o 
  -6   5   6      120.90      122.81     29.36 o 
  -5   5   6      713.85      777.47     29.59 o 
  -4   5   6        0.62        2.13      2.00 o 
  -3   5   6      107.09      153.42      8.41 o 
  -2   5   6      428.23      381.11     11.25 o 
  -1   5   6       31.83       46.43      5.95 o 
   0   5   6      437.49      581.90     10.13 o 
   1   5   6       19.74       10.84      2.96 o 
   2   5   6      214.94      182.33      7.25 o 
   3   5   6       23.24       34.89      5.53 o 
   4   5   6       86.71       99.92      6.00 o 
   5   5   6     1035.38     1129.11     22.21 o 
   6   5   6     2021.45     2051.34     30.06 o 
   7   5   6      163.65      168.27     18.73 o 
   8   5   6      272.92      289.47     15.30 o 
   9   5   6        4.31        7.96      3.87 o 
  10   5   6      614.22      606.45     23.27 o 
  11   5   6       68.21       49.40     16.84 o 
  12   5   6      104.95       87.40     29.98 o 
 -13   6   6      408.65      364.17     24.01 o 
 -12   6   6      185.58      171.51     26.41 o 
 -11   6   6      645.54      621.23     30.08 o 
 -10   6   6        4.71        7.58      6.46 o 
  -9   6   6        5.27       11.27     11.00 o 
  -8   6   6      167.03      163.94     31.09 o 
  -7   6   6       25.51       29.53      9.47 o 
  -6   6   6      414.12      458.17     29.17 o 
  -5   6   6      839.92      764.17     22.90 o 
  -4   6   6        5.89       16.94      4.37 o 
  -3   6   6      536.11      499.69     15.43 o 
  -2   6   6       59.85       51.65      3.09 o 
  -1   6   6       33.23       30.02      5.25 o 
   0   6   6       15.69       32.98      9.67 o 
   1   6   6      109.44       89.63      8.25 o 
   2   6   6       40.74       37.17     11.38 o 
   3   6   6      294.77      327.69     10.52 o 
   4   6   6      150.26      148.46      7.52 o 
   5   6   6      512.32      465.87     14.13 o 
   6   6   6      220.13      198.99      8.41 o 
   7   6   6      105.31      104.88     11.67 o 
   8   6   6      366.24      347.73     14.27 o 
   9   6   6        9.83        4.75      3.75 o 
  10   6   6        0.03        6.05      5.21 o 
  11   6   6       20.60       18.21     11.72 o 
 -13   7   6      157.48      132.78     37.80 o 
 -12   7   6      332.56      362.59     28.70 o 
 -11   7   6       38.01       30.66     14.15 o 
 -10   7   6      134.22      140.02     33.35 o 
  -9   7   6     1024.49     1072.48     32.34 o 
  -8   7   6       42.97       54.39     14.24 o 
  -7   7   6     1458.48     1544.39     37.46 o 
  -6   7   6      816.58      795.61     22.48 o 
  -5   7   6       24.71       27.30      7.62 o 
  -4   7   6     1007.88     1021.52     19.29 o 
  -3   7   6      301.54      283.34     10.86 o 
  -2   7   6      330.80      319.30     13.75 o 
  -1   7   6      567.03      529.45     30.65 o 
   0   7   6        3.19        7.39      4.35 o 
   1   7   6     2112.28     2096.22     54.51 o 
   2   7   6       56.09       60.67     14.36 o 
   3   7   6       28.11       21.50      8.04 o 
   4   7   6      702.94      703.01     28.88 o 
   5   7   6       84.79       77.95      8.02 o 
   6   7   6      712.24      730.77     19.31 o 
   7   7   6       19.79       15.69      7.61 o 
   8   7   6       65.30       55.58     20.91 o 
   9   7   6      152.61      135.51     27.46 o 
  10   7   6      101.84       76.95     44.09 o 
  11   7   6      455.11      461.75     36.72 o 
 -12   8   6       25.04       13.57      9.40 o 
 -11   8   6       89.84       52.82     20.75 o 
 -10   8   6      129.75      130.32     21.32 o 
  -9   8   6        1.01        4.28      6.47 o 
  -8   8   6      204.68      235.43     15.67 o 
  -7   8   6        1.10        5.41      4.92 o 
  -6   8   6      858.11      894.58     31.65 o 
  -5   8   6     1267.01     1284.49     26.71 o 
  -4   8   6       66.87       67.42      7.69 o 
  -3   8   6       66.87       54.24      4.46 o 
  -2   8   6     2116.46     2160.79     33.00 o 
  -1   8   6      148.22      147.96     17.90 o 
   0   8   6      692.09      727.40     22.21 o 
   1   8   6      564.84      575.22     19.78 o 
   2   8   6      274.39      249.86     14.25 o 
   3   8   6      629.92      596.77     21.43 o 
   4   8   6      255.44      271.62     13.88 o 
   5   8   6       30.29       17.15      6.10 o 
   6   8   6      304.47      278.79     22.48 o 
   7   8   6       57.80       55.77     23.70 o 
   8   8   6       48.68       35.25     19.57 o 
   9   8   6        2.15        3.09      5.09 o 
  10   8   6        0.07        7.24      6.54 o 
 -11   9   6       29.13       26.58     14.90 o 
 -10   9   6      533.06      583.58     32.71 o 
  -9   9   6        2.65       14.35      6.82 o 
  -8   9   6       22.31       31.88     11.37 o 
  -7   9   6       20.31       24.94     11.49 o 
  -6   9   6      300.06      329.92     16.41 o 
  -5   9   6       55.38       46.38     18.31 o 
  -4   9   6        1.91        2.71      2.86 o 
  -3   9   6      591.33      559.53     22.54 o 
  -2   9   6      774.09      814.09     27.69 o 
  -1   9   6      376.90      380.83     18.71 o 
   0   9   6      636.21      625.20     23.49 o 
   1   9   6      126.05      152.62     34.07 o 
   2   9   6      368.24      401.10     19.22 o 
   3   9   6      141.93      126.41     20.57 o 
   4   9   6      359.32      377.52     17.56 o 
   5   9   6        0.02        2.31      3.05 o 
   6   9   6      206.77      201.88     21.02 o 
   7   9   6       86.04       57.09     19.91 o 
   8   9   6       52.96       55.57     38.15 o 
   9   9   6       58.05       58.40     30.07 o 
 -10  10   6        0.90        5.88      6.41 o 
  -9  10   6       21.23       12.47      9.82 o 
  -8  10   6        0.16        5.15      5.74 o 
  -7  10   6      260.74      252.66     34.11 o 
  -6  10   6        5.37       10.11      5.72 o 
  -5  10   6      392.28      367.91     18.55 o 
  -4  10   6       43.99       40.41     14.28 o 
  -3  10   6        3.51        4.37      3.61 o 
  -2  10   6      449.48      445.91     20.54 o 
  -1  10   6     2022.38     2141.10     96.98 o 
   0  10   6        2.12       10.78      6.16 o 
   1  10   6       74.64       69.61     24.58 o 
   2  10   6      140.48      158.14     13.66 o 
   3  10   6      179.47      164.25     19.17 o 
   4  10   6      103.82      101.41     12.64 o 
   5  10   6       78.62       71.58     29.37 o 
   6  10   6       58.57       46.04     20.00 o 
   7  10   6        8.64        7.14      7.16 o 
   8  10   6       48.57       41.64     26.12 o 
  -8  11   6       17.36       16.99     35.33 o 
  -7  11   6       64.61       62.15     67.75 o 
  -6  11   6       10.95        4.85     16.09 o 
  -5  11   6      628.13      679.69     49.85 o 
  -4  11   6      191.18      212.02     22.12 o 
  -3  11   6       41.88       21.76     12.29 o 
  -2  11   6       18.11        8.57      5.74 o 
  -1  11   6        1.34        4.02      4.93 o 
   0  11   6      406.82      375.45     24.33 o 
   1  11   6        3.69        5.21      6.28 o 
   2  11   6       97.98      110.54     24.06 o 
   3  11   6      342.12      341.37     23.33 o 
   4  11   6        2.49        3.78      4.46 o 
   5  11   6      182.80      154.45     30.56 o 
   6  11   6        6.50        9.22     11.26 o 
   7  11   6      419.83      550.28     28.11 o 
  -6  12   6      154.25      116.78     50.25 o 
  -5  12   6        6.85        8.84      6.99 o 
  -4  12   6        0.69        0.12      8.79 o 
  -3  12   6      271.17      321.00     25.76 o 
  -2  12   6       76.48       72.74     18.10 o 
  -1  12   6      804.00      957.53     32.50 o 
   0  12   6       58.94       33.14     19.63 o 
   1  12   6      594.07      678.66     24.43 o 
   2  12   6       97.22       90.34     12.18 o 
   3  12   6      596.20      684.14     27.55 o 
   4  12   6      307.30      289.62     22.97 o 
   5  12   6       36.43       26.68     19.41 o 
  -3  13   6      235.68      266.49     93.07 o 
  -2  13   6        7.35       14.63     14.30 o 
  -1  13   6       23.03        9.66     10.07 o 
   0  13   6       56.82       28.65     29.09 o 
   1  13   6       13.93        9.25      6.88 o 
 -15   1   7       38.64       22.16     19.81 o 
 -14   1   7       39.95       39.30     25.35 o 
 -13   1   7      267.60      270.70     25.33 o 
 -12   1   7      959.93     1032.09     41.39 o 
 -11   1   7     1349.25     1427.01    128.92 o 
 -10   1   7        2.08        2.77      8.72 o 
  -9   1   7      238.36      246.99     32.02 o 
  -8   1   7      169.42      187.27     26.44 o 
  -7   1   7      194.82      223.89     27.62 o 
  -6   1   7      119.74      164.77     15.30 o 
  -5   1   7     1167.61     1285.15     29.96 o 
  -4   1   7     2152.77     2327.72     66.82 o 
  -3   1   7     3604.71     3718.73     65.83 o 
  -2   1   7     2409.09     2486.23     41.85 o 
  -1   1   7     2548.56     2653.66     41.66 o 
   0   1   7     3792.58     3899.99     49.72 o 
   1   1   7      620.01      638.32     12.79 o 
   2   1   7      775.98      876.97     13.72 o 
   3   1   7        0.27        8.34      3.45 o 
   4   1   7      143.47      154.28      7.92 o 
   5   1   7      254.07      257.02     14.74 o 
   6   1   7       21.00       17.16      4.28 o 
   7   1   7      235.27      209.35     13.84 o 
   8   1   7       17.33       19.21      6.55 o 
   9   1   7      124.68      112.39     21.66 o 
  10   1   7      190.73      174.34     16.97 o 
  11   1   7      136.23      123.88     23.84 o 
  12   1   7       40.07       37.44     16.14 o 
 -14   2   7       15.13       21.01     18.46 o 
 -13   2   7      319.08      296.07     93.79 o 
 -12   2   7      147.17      141.31     60.58 o 
 -11   2   7      511.73      513.55     35.58 o 
 -10   2   7      575.36      535.03     33.76 o 
  -9   2   7      846.84      876.98     36.66 o 
  -8   2   7     2201.32     2242.21     71.66 o 
  -7   2   7     1725.05     1680.40     56.85 o 
  -6   2   7      461.21      472.28     26.28 o 
  -5   2   7     2666.11     2907.22     40.32 o 
  -4   2   7     1364.31     1358.89     45.84 o 
  -3   2   7      880.13      747.22     13.74 o 
  -2   2   7     1016.34     1133.27     14.16 o 
  -1   2   7    13706.66    13860.69    160.45 o 
   0   2   7        1.97        6.77      2.06 o 
   1   2   7       68.42       45.67      5.99 o 
   2   2   7      284.50      314.07      9.14 o 
   3   2   7       30.63       25.55      6.17 o 
   4   2   7      793.15      718.64     27.93 o 
   5   2   7       61.31       60.30     14.99 o 
   6   2   7      755.55      721.96     20.28 o 
   7   2   7        9.26       11.82      3.73 o 
   8   2   7      165.78      187.28     19.73 o 
   9   2   7      103.33       99.79     20.14 o 
  10   2   7       42.34       34.07     12.11 o 
  11   2   7       73.47       70.45     27.45 o 
  12   2   7      447.40      443.27     23.37 o 
 -14   3   7       91.27       61.74     55.57 o 
 -13   3   7      440.65      457.69     31.22 o 
 -12   3   7       49.02       49.57     23.31 o 
 -11   3   7        7.86       24.11     15.94 o 
 -10   3   7      261.24      336.54     63.45 o 
  -9   3   7     2067.01     2139.04     60.28 o 
  -8   3   7       21.62       15.05      9.74 o 
  -7   3   7      513.32      453.67     34.38 o 
  -6   3   7      597.65      590.21     23.69 o 
  -5   3   7      955.37      867.34     22.11 o 
  -4   3   7      726.17      818.89     19.66 o 
  -3   3   7      230.38      203.42      8.64 o 
  -2   3   7        0.08        5.14      1.65 o 
  -1   3   7        2.90       12.38      2.38 o 
   0   3   7     3931.71     3911.87     27.69 o 
   1   3   7       92.38       68.40      5.02 o 
   2   3   7      616.66      622.66     19.08 o 
   3   3   7     2057.88     1966.03     39.57 o 
   4   3   7       43.23       72.29     10.13 o 
   5   3   7     1786.30     1800.21     40.77 o 
   6   3   7      606.39      643.71     24.44 o 
   7   3   7     1100.04     1085.30     19.14 o 
   8   3   7       34.85       34.94     10.45 o 
   9   3   7        3.15        7.59      3.55 o 
  10   3   7      713.62      711.39     29.85 o 
  11   3   7       42.00       46.41     19.88 o 
  12   3   7       21.52       19.38     11.32 o 
 -14   4   7       79.72       54.59     44.88 o 
 -13   4   7       35.55       18.62     11.61 o 
 -12   4   7       20.96       24.67     13.52 o 
 -11   4   7       57.84       61.27     23.51 o 
 -10   4   7      533.95      554.30     33.58 o 
  -9   4   7        7.16       18.66     11.10 o 
  -8   4   7      393.16      427.01     35.05 o 
  -7   4   7        1.23        6.46      8.53 o 
  -6   4   7       81.14       86.37     16.67 o 
  -5   4   7       35.97       59.38     16.00 o 
  -4   4   7      206.06      199.81     11.53 o 
  -3   4   7     1407.11     1403.22     28.69 o 
  -2   4   7      764.90      598.14     17.62 o 
  -1   4   7      453.62      418.55     12.18 o 
   0   4   7     1695.72     1681.60     19.88 o 
   1   4   7     2379.68     2516.96     58.88 o 
   2   4   7      138.67      137.71      5.80 o 
   3   4   7     2085.38     2087.89     46.10 o 
   4   4   7      403.17      413.81     17.25 o 
   5   4   7      109.19       94.55      9.72 o 
   6   4   7      451.61      513.81     25.76 o 
   7   4   7     1307.97     1266.75     29.77 o 
   8   4   7        6.56        5.15      4.27 o 
   9   4   7      272.19      277.88     14.03 o 
  10   4   7      122.68      106.55     19.36 o 
  11   4   7        9.97        9.05      5.76 o 
  12   4   7       43.76       36.51     15.29 o 
 -14   5   7     1038.41     1065.73     34.22 o 
 -13   5   7       67.36       41.66     20.65 o 
 -12   5   7      269.92      320.53     21.16 o 
 -11   5   7       30.02       29.34     12.64 o 
 -10   5   7        8.70       18.64      9.00 o 
  -9   5   7        3.32        7.57      7.05 o 
  -8   5   7     2151.55     2414.41    106.80 o 
  -7   5   7      251.61      240.92     55.69 o 
  -6   5   7      944.85      978.69     33.41 o 
  -5   5   7       44.35       30.69      8.14 o 
  -4   5   7       19.41       28.21      8.86 o 
  -3   5   7      228.63      256.19     10.67 o 
  -2   5   7       28.25       35.62      5.03 o 
  -1   5   7      858.40      803.20     16.59 o 
   0   5   7      526.75      549.30     16.12 o 
   1   5   7     2902.56     3175.98     28.66 o 
   2   5   7      307.56      258.87     11.21 o 
   3   5   7      336.72      345.12     15.81 o 
   4   5   7     1884.84     1962.37     34.25 o 
   5   5   7     1417.58     1414.96     42.29 o 
   6   5   7     2527.26     2589.45     47.81 o 
   7   5   7        2.49        8.38      4.37 o 
   8   5   7       95.41       81.19     14.46 o 
   9   5   7      210.17      239.07     24.01 o 
  10   5   7      383.99      379.59     21.74 o 
  11   5   7      806.75      823.65     29.14 o 
 -13   6   7        0.02        5.43      5.41 o 
 -12   6   7       42.83       19.52      8.27 o 
 -11   6   7        0.01        8.47      8.45 o 
 -10   6   7      101.09      113.60     32.09 o 
  -9   6   7       25.01       26.35     10.75 o 
  -8   6   7     1260.23     1295.89     43.38 o 
  -7   6   7      863.63      882.70     37.38 o 
  -6   6   7       59.85       64.15     18.62 o 
  -5   6   7      328.96      345.27     20.08 o 
  -4   6   7     4290.43     4443.98     94.22 o 
  -3   6   7      455.81      465.31     16.46 o 
  -2   6   7     1065.47      986.70     22.12 o 
  -1   6   7       43.24       39.49      6.17 o 
   0   6   7     1499.18     1612.42     41.43 o 
   1   6   7      748.97      790.92     29.63 o 
   2   6   7     3044.31     3388.90     90.55 o 
   3   6   7       29.14       19.65      2.57 o 
   4   6   7     1050.61     1021.32     18.41 o 
   5   6   7     1572.29     1621.03     36.16 o 
   6   6   7       45.23       50.02      7.47 o 
   7   6   7     1093.45      990.32     49.32 o 
   8   6   7        2.51        6.05      5.94 o 
   9   6   7       98.10       66.22     29.21 o 
  10   6   7      291.50      294.84     27.74 o 
  11   6   7        3.29        9.47     11.28 o 
 -12   7   7      630.25      604.51     31.92 o 
 -11   7   7       43.42       32.86     12.87 o 
 -10   7   7      210.79      234.14     25.13 o 
  -9   7   7       54.77       52.89     21.21 o 
  -8   7   7     1084.67     1144.04     43.13 o 
  -7   7   7     1927.25     2099.60     49.76 o 
  -6   7   7      306.16      271.70     12.83 o 
  -5   7   7      213.38      209.55     11.15 o 
  -4   7   7        6.81        4.85      3.95 o 
  -3   7   7      663.41      687.78     25.12 o 
  -2   7   7      180.35      164.81     10.30 o 
  -1   7   7       14.10       12.58      6.79 o 
   0   7   7     1165.23     1255.80     34.85 o 
   1   7   7      641.34      620.75     21.09 o 
   2   7   7       70.09       80.63     23.19 o 
   3   7   7       58.08       66.35     12.45 o 
   4   7   7     1495.09     1594.30     39.88 o 
   5   7   7      112.40      105.64     18.55 o 
   6   7   7      245.20      279.53     24.79 o 
   7   7   7       79.49       91.85     26.29 o 
   8   7   7      204.10      231.92     23.58 o 
   9   7   7       57.35       44.61     22.34 o 
  10   7   7      493.05      605.50     48.99 o 
 -12   8   7       18.12       15.26     11.10 o 
 -11   8   7      172.40      118.30     22.98 o 
 -10   8   7        0.93        7.08      7.94 o 
  -9   8   7      297.71      319.57     19.27 o 
  -8   8   7      174.58      167.54     17.44 o 
  -7   8   7      426.48      398.26     18.74 o 
  -6   8   7       40.16       43.11     12.92 o 
  -5   8   7      824.22      795.31     30.73 o 
  -4   8   7     1049.37     1099.47     22.54 o 
  -3   8   7     2097.69     2110.99     42.78 o 
  -2   8   7       23.14       17.61      6.02 o 
  -1   8   7        1.59        1.40      5.33 o 
   0   8   7      522.17      541.81     20.00 o 
   1   8   7      976.41     1128.63     31.96 o 
   2   8   7       68.16       73.75     19.41 o 
   3   8   7      221.80      212.18     13.62 o 
   4   8   7        2.72        4.78      4.73 o 
   5   8   7       56.82       50.32     18.07 o 
   6   8   7      309.91      324.36     32.23 o 
   7   8   7      171.75      180.04     24.84 o 
   8   8   7       21.65       17.70     13.02 o 
   9   8   7        8.68        4.60      5.04 o 
  10   8   7       12.83        4.47      7.36 o 
 -11   9   7      580.25      654.10     75.98 o 
 -10   9   7        0.02        8.41      4.91 o 
  -9   9   7      601.24      632.98     39.58 o 
  -8   9   7      156.19      119.87     34.28 o 
  -7   9   7      242.55      227.49     27.36 o 
  -6   9   7        5.56        4.75      4.44 o 
  -5   9   7       11.88       10.57      5.49 o 
  -4   9   7       35.80       26.43      8.46 o 
  -3   9   7       99.75       64.60     27.02 o 
  -2   9   7     1501.66     1506.79     91.83 o 
  -1   9   7     1475.23     1527.10     44.92 o 
   0   9   7       58.94       57.81     23.67 o 
   1   9   7      135.66      126.72     14.63 o 
   2   9   7       43.71       35.22     10.81 o 
   3   9   7      282.97      274.12     17.68 o 
   4   9   7        6.19        7.85      6.33 o 
   5   9   7       84.39       99.21     30.35 o 
   6   9   7        0.31        4.32      6.55 o 
   7   9   7       65.23       57.09     38.02 o 
   8   9   7        0.40        1.75      7.65 o 
   9   9   7      526.56      539.39     27.28 o 
 -10  10   7       16.02       14.59     17.46 o 
  -9  10   7      348.98      348.45     98.24 o 
  -8  10   7        6.80        7.41      8.77 o 
  -7  10   7      879.75      911.49     78.97 o 
  -6  10   7        2.13        5.11      5.45 o 
  -5  10   7      374.50      405.39     25.14 o 
  -4  10   7       49.02       38.76     19.99 o 
  -3  10   7       36.58       31.71     18.77 o 
  -2  10   7       61.76       65.63     25.01 o 
  -1  10   7       99.50       90.43     39.80 o 
   0  10   7        7.87       10.24      6.23 o 
   1  10   7      374.25      436.81     22.79 o 
   2  10   7      210.79      206.62     17.15 o 
   3  10   7      124.49      143.97     18.37 o 
   4  10   7       67.54       49.18     28.79 o 
   5  10   7        1.69        4.87      7.40 o 
   6  10   7       24.83       20.94     13.32 o 
   7  10   7       81.40       58.90     25.87 o 
  -7  11   7       45.89       53.12     55.14 o 
  -6  11   7       52.88       49.99     31.96 o 
  -5  11   7       42.58       32.44     10.71 o 
  -4  11   7       96.28       84.70     28.59 o 
  -3  11   7        5.45        9.06      7.24 o 
  -2  11   7       25.73       20.50      8.10 o 
  -1  11   7      204.83      174.54     16.57 o 
   0  11   7       67.36       57.83     23.96 o 
   1  11   7      192.57      188.42     18.56 o 
   2  11   7       22.09       11.56      5.89 o 
   3  11   7       40.38       38.46     18.82 o 
   4  11   7       27.87       20.61     15.49 o 
   5  11   7      156.88      192.37     20.82 o 
   6  11   7       14.58       21.85     14.77 o 
  -6  12   7      231.51      219.70     34.37 o 
  -5  12   7       13.41        6.26      5.45 o 
  -4  12   7        5.69       12.39     13.29 o 
  -3  12   7       63.38       39.48     35.36 o 
  -2  12   7       37.37       23.08     19.90 o 
  -1  12   7        0.09        6.96      5.27 o 
   0  12   7        2.56        5.63      6.17 o 
   1  12   7       29.75       27.36     15.79 o 
   2  12   7      273.62      244.50     19.88 o 
   3  12   7      345.37      334.65     22.89 o 
   4  12   7       18.49        8.33     10.83 o 
  -1  13   7       11.64       10.32      8.58 o 
 -14   0   8        8.68        5.55     13.55 o 
 -13   0   8       13.09       13.64     16.28 o 
 -12   0   8       60.31       49.50     37.08 o 
 -11   0   8     2085.72     1919.27    122.89 o 
 -10   0   8     1046.96     1050.63     61.78 o 
  -9   0   8     4690.38     4889.59    117.06 o 
  -8   0   8     1925.51     1780.94     84.08 o 
  -7   0   8     4670.87     4751.64    103.56 o 
  -6   0   8     1118.66     1232.01     50.25 o 
  -5   0   8     1508.81     1233.63    110.26 o 
  -4   0   8      795.82      763.63     22.10 o 
  -3   0   8     3282.60     3926.29     46.96 o 
  -2   0   8     2474.12     2462.24    193.92 o 
  -1   0   8     1784.86     1688.96     48.46 o 
   0   0   8     3577.25     3726.69     39.82 o 
   1   0   8       38.07       55.43     13.79 o 
   2   0   8      817.54      810.95     19.56 o 
   3   0   8     2568.41     2562.32     39.66 o 
   4   0   8      240.51      196.64     18.39 o 
   5   0   8      176.34      204.83     16.87 o 
   6   0   8      726.09      633.29     38.10 o 
   7   0   8        1.91        6.89      5.67 o 
   8   0   8      302.85      311.27     20.29 o 
   9   0   8       30.42       44.40     19.49 o 
  10   0   8      459.41      415.34     30.86 o 
  11   0   8      106.20       84.48     32.20 o 
  12   0   8        9.14       10.62      8.40 o 
 -14   1   8      185.25      151.67     48.01 o 
 -13   1   8      684.62      707.35     49.89 o 
 -12   1   8        4.10        6.81      7.72 o 
 -11   1   8     1252.17     1286.86    110.66 o 
 -10   1   8      234.05      213.71     49.52 o 
  -9   1   8      751.74      721.96     53.43 o 
  -8   1   8      370.42      338.92     29.17 o 
  -7   1   8       73.87      101.70     37.63 o 
  -6   1   8      307.16      315.86     21.90 o 
  -5   1   8      272.15      284.61     17.58 o 
  -4   1   8      767.38      698.57     21.50 o 
  -3   1   8      578.63      511.31     13.96 o 
  -2   1   8     1178.25     1258.20     15.89 o 
  -1   1   8     4667.84     4679.04     71.92 o 
   0   1   8      142.23       96.90      5.99 o 
   1   1   8      867.76      924.01     12.27 o 
   2   1   8       64.27       78.80      6.98 o 
   3   1   8      795.80      725.36     18.47 o 
   4   1   8      845.93      888.87     24.80 o 
   5   1   8       16.12       20.09      6.28 o 
   6   1   8        1.83        8.39      2.70 o 
   7   1   8       11.41       12.50      5.57 o 
   8   1   8       97.69       88.51     23.16 o 
   9   1   8      108.27       98.07     17.19 o 
  10   1   8        9.60       14.81      7.40 o 
  11   1   8        7.46        6.74      5.29 o 
  12   1   8      401.40      393.14     23.56 o 
 -14   2   8      333.68      350.26     41.36 o 
 -13   2   8       15.08       19.41     17.33 o 
 -12   2   8      148.76      126.41     45.90 o 
 -11   2   8        5.08        6.91      9.43 o 
 -10   2   8      171.67      157.67     48.19 o 
  -9   2   8       28.44       42.58     16.51 o 
  -8   2   8       25.23       36.51     19.64 o 
  -7   2   8      449.52      461.89     36.03 o 
  -6   2   8       27.02       26.33     11.51 o 
  -5   2   8     1775.05     1705.13     41.76 o 
  -4   2   8        3.99        5.65      4.09 o 
  -3   2   8      179.96      198.14     15.52 o 
  -2   2   8      489.39      487.40     11.99 o 
  -1   2   8     3292.34     3460.87     60.73 o 
   0   2   8     2216.18     2087.76     50.55 o 
   1   2   8      451.14      433.43     11.25 o 
   2   2   8        3.96        6.11      2.20 o 
   3   2   8      317.67      311.30     12.12 o 
   4   2   8        1.88        5.65      2.69 o 
   5   2   8      406.39      365.09     19.12 o 
   6   2   8      440.41      454.32     22.60 o 
   7   2   8        5.04        7.14      4.83 o 
   8   2   8        0.02        4.89      4.01 o 
   9   2   8      330.37      310.98     16.61 o 
  10   2   8      124.93      114.11     22.18 o 
  11   2   8       10.03        8.63      5.58 o 
  12   2   8       17.73       14.21      8.80 o 
 -14   3   8      506.35      486.31     37.23 o 
 -13   3   8      148.30      122.19     31.34 o 
 -12   3   8       24.20       24.23     19.45 o 
 -11   3   8       70.30       57.35     28.99 o 
 -10   3   8      523.55      517.73     43.27 o 
  -9   3   8      977.02      908.65     47.10 o 
  -8   3   8      378.36      428.92     34.55 o 
  -7   3   8      116.67      110.94     32.56 o 
  -6   3   8       83.95      112.97     29.70 o 
  -5   3   8      105.51      112.70     17.54 o 
  -4   3   8      331.56      361.25     13.52 o 
  -3   3   8      137.55      126.50      7.19 o 
  -2   3   8     1160.10     1177.59     13.44 o 
  -1   3   8     1951.20     2154.74     24.66 o 
   0   3   8      799.33      898.76     17.78 o 
   1   3   8     1443.25     1378.17     28.72 o 
   2   3   8     1493.87     1495.29     26.28 o 
   3   3   8       20.49       22.12      5.51 o 
   4   3   8     1639.90     1641.07     36.94 o 
   5   3   8       21.47       21.64      6.73 o 
   6   3   8       28.05       41.64     12.88 o 
   7   3   8      112.42      101.83     19.71 o 
   8   3   8      510.21      497.64     19.00 o 
   9   3   8      283.38      275.29     20.71 o 
  10   3   8       30.39       22.87     10.38 o 
  11   3   8      271.21      274.17     26.05 o 
  12   3   8       27.58       16.31     10.44 o 
 -14   4   8      132.89       91.90     46.05 o 
 -13   4   8      199.65      170.27     36.59 o 
 -12   4   8       23.31       21.56     12.72 o 
 -11   4   8       17.94       24.47     13.63 o 
 -10   4   8        7.13       11.90     10.39 o 
  -9   4   8      747.74      720.46     34.74 o 
  -8   4   8      291.17      322.41     22.27 o 
  -7   4   8      131.18      144.26     24.16 o 
  -6   4   8     4311.39     4294.42     96.78 o 
  -5   4   8      153.74      152.33     19.90 o 
  -4   4   8      502.24      444.94     20.88 o 
  -3   4   8      274.56      261.04     10.46 o 
  -2   4   8     1479.45     1506.74     30.41 o 
  -1   4   8      137.73      140.89      7.78 o 
   0   4   8     2778.78     2776.98     35.82 o 
   1   4   8       34.09       27.61      7.14 o 
   2   4   8       25.87       34.16      7.71 o 
   3   4   8      722.92      665.34     15.15 o 
   4   4   8      270.78      287.26     14.94 o 
   5   4   8     2776.94     2736.06     43.99 o 
   6   4   8     1332.87     1318.51     30.92 o 
   7   4   8     1569.24     1585.99     39.48 o 
   8   4   8      258.63      246.13     14.99 o 
   9   4   8       11.56       10.68      6.37 o 
  10   4   8        8.52       10.48      6.40 o 
  11   4   8        9.85       16.62      7.61 o 
 -13   5   8        0.14        7.65      5.39 o 
 -12   5   8        0.94        8.49      5.83 o 
 -11   5   8        5.79       17.97      9.81 o 
 -10   5   8      216.48      198.35     57.31 o 
  -9   5   8      942.71      982.70     42.74 o 
  -8   5   8      638.20      623.91     34.12 o 
  -7   5   8       12.63       29.62     10.55 o 
  -6   5   8     1993.87     2012.39     45.43 o 
  -5   5   8      376.48      367.87     23.29 o 
  -4   5   8       18.01       16.77      4.87 o 
  -3   5   8       15.38       19.25      6.15 o 
  -2   5   8      714.28      661.65     14.06 o 
  -1   5   8       60.49       62.04      5.56 o 
   0   5   8      523.77      504.18     18.85 o 
   1   5   8      136.81      131.17      7.19 o 
   2   5   8     1748.73     1741.17     37.55 o 
   3   5   8        3.54        7.74      2.68 o 
   4   5   8      137.65      139.90      9.27 o 
   5   5   8      230.59      231.51     12.77 o 
   6   5   8      748.11      722.39     17.57 o 
   7   5   8        0.94        7.10      3.40 o 
   8   5   8       33.15       32.69     11.42 o 
   9   5   8      168.63      121.83     21.38 o 
  10   5   8       36.75       32.11     18.42 o 
  11   5   8      156.72      120.30     18.13 o 
 -13   6   8       33.66       15.48     10.76 o 
 -12   6   8      162.93      135.91     48.55 o 
 -11   6   8      289.25      331.83     22.24 o 
 -10   6   8      208.38      205.30     36.54 o 
  -9   6   8      131.44      114.75     22.21 o 
  -8   6   8      338.13      334.72     34.81 o 
  -7   6   8      611.41      616.14     25.53 o 
  -6   6   8      256.40      270.12     19.17 o 
  -5   6   8      436.87      368.69     19.10 o 
  -4   6   8      700.00      605.61     70.65 o 
  -3   6   8      750.40      700.37     15.35 o 
  -2   6   8      759.38      713.13     18.30 o 
  -1   6   8        5.01        3.14      2.31 o 
   0   6   8       28.49       20.23      8.22 o 
   1   6   8      401.62      355.40     27.37 o 
   2   6   8      678.63      656.99     13.09 o 
   3   6   8       75.26       74.39      5.33 o 
   4   6   8      389.27      382.25     10.12 o 
   5   6   8     1023.10     1009.16     26.42 o 
   6   6   8       19.63       17.22      6.01 o 
   7   6   8       13.22       12.70      6.89 o 
   8   6   8       12.86       15.09      6.24 o 
   9   6   8      145.53      132.05     36.26 o 
  10   6   8       18.81       17.86     16.14 o 
 -12   7   8       17.44       10.56      7.97 o 
 -11   7   8       73.74       64.46     27.37 o 
 -10   7   8        3.66        8.26      5.93 o 
  -9   7   8      150.12      160.38     22.57 o 
  -8   7   8      131.60      113.78     23.92 o 
  -7   7   8      483.13      480.98     21.41 o 
  -6   7   8     1172.55     1175.62     26.87 o 
  -5   7   8       31.14       33.32      8.25 o 
  -4   7   8      850.19      778.76     29.85 o 
  -3   7   8     1399.15     1101.30     91.85 o 
  -2   7   8      770.58      754.52     20.09 o 
  -1   7   8      631.41      539.60     46.79 o 
   0   7   8      153.35      193.60     29.73 o 
   1   7   8     2569.90     2750.98     58.01 o 
   2   7   8       27.56       19.52      7.34 o 
   3   7   8       18.57        7.81      7.82 o 
   4   7   8       82.74      105.14     13.45 o 
   5   7   8       18.64       11.41      5.35 o 
   6   7   8       64.22       52.36     24.39 o 
   7   7   8        0.36        6.21      8.01 o 
   8   7   8        4.46        5.70      6.30 o 
   9   7   8      154.34      114.00     54.73 o 
  10   7   8       15.49       10.60     10.15 o 
 -11   8   8        2.01        8.64      6.11 o 
 -10   8   8     1056.51     1008.71     86.16 o 
  -9   8   8      270.59      275.86     20.07 o 
  -8   8   8      111.46       84.18     28.03 o 
  -7   8   8      147.71      145.64     22.07 o 
  -6   8   8      794.47      774.41     28.21 o 
  -5   8   8       21.74       20.51      7.37 o 
  -4   8   8        2.58        4.82      3.88 o 
  -3   8   8       72.16       67.18     11.80 o 
  -2   8   8      562.46      546.69     21.34 o 
  -1   8   8      415.24      442.14     21.44 o 
   0   8   8      238.16      253.36     16.07 o 
   1   8   8       30.11       39.71     13.83 o 
   2   8   8      972.46     1001.94     32.14 o 
   3   8   8        5.32        8.82      4.83 o 
   4   8   8       75.86       76.55     13.57 o 
   5   8   8      430.22      461.73     22.86 o 
   6   8   8       50.44       44.79     24.81 o 
   7   8   8      459.22      465.63     32.58 o 
   8   8   8      238.82      247.59     26.65 o 
   9   8   8       78.24       71.77     36.74 o 
 -10   9   8      213.92      163.73     29.19 o 
  -9   9   8      422.35      382.68     24.98 o 
  -8   9   8       42.36       48.77     19.93 o 
  -7   9   8       11.34       14.10      4.46 o 
  -6   9   8      138.22      123.55     13.78 o 
  -5   9   8       55.27       63.74     22.77 o 
  -4   9   8        0.95        6.14      5.17 o 
  -3   9   8        0.05        4.21      5.78 o 
  -2   9   8      890.82      935.29     40.77 o 
  -1   9   8        9.60       13.67      7.89 o 
   0   9   8        1.71        3.03      6.70 o 
   1   9   8      110.10      144.14     20.12 o 
   2   9   8        4.67        6.38      5.69 o 
   3   9   8       22.37       14.82      7.37 o 
   4   9   8       53.05       53.19     22.77 o 
   5   9   8        1.03        5.90      9.17 o 
   6   9   8       38.91       28.39     27.52 o 
   7   9   8       58.94       58.18     32.10 o 
   8   9   8      167.61      180.78     28.20 o 
  -9  10   8       11.29       18.61      8.42 o 
  -8  10   8       42.91       54.96     23.84 o 
  -7  10   8       58.34       44.52     20.25 o 
  -6  10   8      109.49       73.74     26.87 o 
  -5  10   8      685.19      709.16     28.23 o 
  -4  10   8        4.52       10.63      6.23 o 
  -3  10   8        3.56        8.19      6.48 o 
  -2  10   8      391.57      366.56     18.57 o 
  -1  10   8      382.65      411.88     39.74 o 
   0  10   8       14.61       13.60      7.23 o 
   1  10   8        3.32        4.16      5.80 o 
   2  10   8       21.21       27.28     11.35 o 
   3  10   8       13.39        6.67      5.58 o 
   4  10   8       51.47       41.08     23.62 o 
   5  10   8       76.36       72.60     26.47 o 
   6  10   8      111.59       91.15     33.77 o 
   7  10   8        1.97        8.15      6.82 o 
  -8  11   8       79.28       56.37     68.93 o 
  -7  11   8        0.07       10.40     18.07 o 
  -6  11   8      114.10      101.70     27.56 o 
  -5  11   8      109.55       71.52     26.25 o 
  -4  11   8       87.34       64.24     39.19 o 
  -3  11   8      181.33      168.79     15.78 o 
  -2  11   8      129.79      150.19     19.49 o 
  -1  11   8       30.10       21.97      9.91 o 
   0  11   8      286.87      338.72     21.38 o 
   1  11   8      151.22      160.36     22.19 o 
   2  11   8        5.29        5.91      5.91 o 
   3  11   8       91.74      101.96     17.69 o 
   4  11   8        1.14        4.14      6.95 o 
   5  11   8       90.95       67.27     44.38 o 
  -5  12   8        1.06        4.45      4.75 o 
  -4  12   8        5.05        7.00      8.83 o 
  -3  12   8      160.08      162.47     25.90 o 
  -2  12   8      113.21       91.65     23.63 o 
  -1  12   8      244.69      252.71     18.61 o 
   0  12   8      127.16      107.60     15.79 o 
   1  12   8      292.39      337.41     21.57 o 
   2  12   8      160.14      183.57     17.76 o 
   3  12   8      447.50      510.31     28.32 o 
 -14   1   9       14.63       14.85     11.55 o 
 -13   1   9       33.32       38.70     24.99 o 
 -12   1   9      155.73      125.00     46.12 o 
 -11   1   9      278.55      274.81     25.56 o 
 -10   1   9      104.77       94.62     51.76 o 
  -9   1   9      224.52      268.15     31.64 o 
  -8   1   9     3525.90     3532.73     84.17 o 
  -7   1   9      426.99      426.13     32.51 o 
  -6   1   9      468.34      429.01     31.39 o 
  -5   1   9      194.89      164.03     17.87 o 
  -4   1   9      154.87      178.90     12.22 o 
  -3   1   9       49.29       65.08     12.81 o 
  -2   1   9       80.90       76.86      8.11 o 
  -1   1   9     1485.10     1389.57     23.02 o 
   0   1   9      336.42      348.01     13.32 o 
   1   1   9       62.03       55.33      8.99 o 
   2   1   9       38.56       46.18     13.15 o 
   3   1   9       36.18       42.13     12.00 o 
   4   1   9       56.11       52.21     11.81 o 
   5   1   9      478.90      465.43     23.70 o 
   6   1   9       16.79       14.82      6.21 o 
   7   1   9        8.99       11.79      4.55 o 
   8   1   9       44.95       56.07     13.73 o 
   9   1   9       34.89       35.99     11.15 o 
  10   1   9      316.70      314.34     19.82 o 
  11   1   9        3.68        3.78      5.20 o 
  12   1   9      189.81      194.31     19.58 o 
 -14   2   9      203.56      170.56     61.77 o 
 -13   2   9       54.84       42.99     19.56 o 
 -12   2   9      409.30      413.32     46.78 o 
 -11   2   9       56.81       43.63     35.16 o 
 -10   2   9      237.54      199.49     51.61 o 
  -9   2   9      992.80     1038.59     44.60 o 
  -8   2   9      902.26      861.36     37.53 o 
  -7   2   9     1552.51     1514.78     54.67 o 
  -6   2   9        4.90       13.15      6.44 o 
  -5   2   9     3168.60     3118.60     86.25 o 
  -4   2   9     1786.21     1773.02     29.34 o 
  -3   2   9       29.21       37.02      8.32 o 
  -2   2   9      562.81      569.99     24.25 o 
  -1   2   9      105.63       84.28      6.62 o 
   0   2   9      410.13      379.84     18.22 o 
   1   2   9      387.61      373.27     11.87 o 
   2   2   9      535.88      548.35     13.34 o 
   3   2   9      377.61      347.68     17.52 o 
   4   2   9      293.25      272.25     14.46 o 
   5   2   9      314.86      305.61     18.30 o 
   6   2   9     2208.94     2242.51     44.87 o 
   7   2   9       17.25       16.13      7.79 o 
   8   2   9      503.70      501.63     17.99 o 
   9   2   9      310.83      295.92     18.19 o 
  10   2   9       58.78       47.15     17.69 o 
  11   2   9        4.71        8.67      5.31 o 
 -14   3   9       43.56       28.68     17.78 o 
 -13   3   9      174.67      160.54     65.29 o 
 -12   3   9        7.61        9.18      8.61 o 
 -11   3   9       45.57       58.22     31.97 o 
 -10   3   9     1397.56     1399.05     67.99 o 
  -9   3   9     2145.54     2169.37     74.10 o 
  -8   3   9      547.94      550.41     53.73 o 
  -7   3   9      984.51     1012.40     37.16 o 
  -6   3   9      120.78      115.67     17.59 o 
  -5   3   9      232.57      249.03     19.16 o 
  -4   3   9      593.20      567.50     22.51 o 
  -3   3   9      201.77      209.80     10.97 o 
  -2   3   9      744.99      689.75     11.77 o 
  -1   3   9      184.66      156.51      7.37 o 
   0   3   9       28.61       39.72      7.31 o 
   1   3   9      515.19      495.56     13.15 o 
   2   3   9      344.05      320.40     14.21 o 
   3   3   9      118.87      116.64      7.86 o 
   4   3   9      726.52      746.18     21.27 o 
   5   3   9      306.24      281.46     11.69 o 
   6   3   9     1758.16     1803.64     57.35 o 
   7   3   9       73.07       66.80     17.44 o 
   8   3   9       18.91       21.72      8.73 o 
   9   3   9       53.54       47.84     11.55 o 
  10   3   9      561.20      566.29     28.37 o 
  11   3   9       49.01       37.79     15.75 o 
 -14   4   9       65.45       31.08     24.85 o 
 -13   4   9       84.58       61.35     27.71 o 
 -12   4   9        8.19       16.00     10.25 o 
 -11   4   9       24.75       21.14     11.52 o 
 -10   4   9      360.57      346.59     31.09 o 
  -9   4   9       14.77       14.02      9.84 o 
  -8   4   9      174.62      202.08     24.47 o 
  -7   4   9        1.50        7.90      7.22 o 
  -6   4   9       68.35       79.55     27.43 o 
  -5   4   9      120.05      121.00     19.89 o 
  -4   4   9      100.26       95.39     11.90 o 
  -3   4   9     1946.44     2051.89     40.89 o 
  -2   4   9      542.31      533.82     15.93 o 
  -1   4   9     2195.37     2277.59     50.36 o 
   0   4   9     1037.12      971.12     35.14 o 
   1   4   9     1397.31     1400.04     26.72 o 
   2   4   9      118.34      111.84     10.08 o 
   3   4   9      846.51      882.14     20.79 o 
   4   4   9       14.56       30.28     13.53 o 
   5   4   9      424.93      407.51     17.46 o 
   6   4   9      201.46      177.45     10.73 o 
   7   4   9      538.98      469.47     15.31 o 
   8   4   9       11.81       11.17      5.54 o 
   9   4   9      157.51      129.31     19.01 o 
  10   4   9      123.78      105.33     19.05 o 
  11   4   9      206.84      205.99     24.73 o 
 -13   5   9        0.87        4.92      9.71 o 
 -12   5   9       91.52       58.72     27.75 o 
 -11   5   9      865.72      886.88     41.08 o 
 -10   5   9      240.03      268.52     29.76 o 
  -9   5   9      842.70      839.37     47.35 o 
  -8   5   9       24.01       29.62     14.79 o 
  -7   5   9       26.09       24.00     11.07 o 
  -6   5   9       72.30       60.69     24.04 o 
  -5   5   9     1392.13     1305.67     33.04 o 
  -4   5   9      441.57      417.06     24.50 o 
  -3   5   9     4298.60     4225.73    101.10 o 
  -2   5   9       86.42       87.33      6.85 o 
  -1   5   9     1724.47     1756.76     31.16 o 
   0   5   9      806.83      782.39     29.43 o 
   1   5   9      150.16      149.41      8.25 o 
   2   5   9     1970.87     2093.44     33.93 o 
   3   5   9       15.96       10.06      3.28 o 
   4   5   9      175.15      168.12      7.60 o 
   5   5   9     2431.94     2324.90     48.26 o 
   6   5   9      150.87      177.58     13.62 o 
   7   5   9     1350.23     1327.24     30.25 o 
   8   5   9        6.74       11.28      4.74 o 
   9   5   9      223.56      215.76     15.62 o 
  10   5   9       13.33       10.15      7.24 o 
 -13   6   9       95.44       85.77     19.83 o 
 -12   6   9      165.47      202.38     31.14 o 
 -11   6   9        8.08       11.23      9.88 o 
 -10   6   9      305.59      329.75     30.58 o 
  -9   6   9        6.64       16.93      8.96 o 
  -8   6   9      968.17      940.92     61.44 o 
  -7   6   9      114.97       92.47     30.93 o 
  -6   6   9      187.55      188.32     16.71 o 
  -5   6   9      112.62      116.93     17.08 o 
  -4   6   9      245.07      225.45     24.57 o 
  -3   6   9     1203.81     1059.92     48.37 o 
  -2   6   9     1291.24     1273.61     31.97 o 
  -1   6   9     3715.77     3657.65    108.62 o 
   0   6   9       59.14       64.27     11.17 o 
   2   6   9       12.66       22.04      7.29 o 
   3   6   9      867.90      908.02     47.97 o 
   4   6   9      152.50      134.15     12.01 o 
   5   6   9     1195.48     1242.04     45.13 o 
   6   6   9      389.48      421.23     24.63 o 
   7   6   9      506.53      499.91     32.67 o 
   8   6   9      101.85       98.56     19.36 o 
   9   6   9       18.62       23.85     14.19 o 
  10   6   9       56.29       47.88     30.13 o 
 -12   7   9      109.57       56.76     37.60 o 
 -11   7   9      350.20      359.42     23.26 o 
 -10   7   9      138.24      131.27     36.22 o 
  -9   7   9      512.48      530.56     34.65 o 
  -8   7   9        8.26       14.82     11.07 o 
  -7   7   9      708.94      746.18     33.84 o 
  -6   7   9       35.11       42.15     13.44 o 
  -5   7   9       48.28       51.81     16.78 o 
  -4   7   9      348.54      296.35     17.65 o 
  -3   7   9       36.23       27.19     10.43 o 
  -2   7   9       46.59       34.69     11.80 o 
  -1   7   9      386.71      433.25     33.46 o 
   0   7   9     1193.47     1160.36     36.36 o 
   1   7   9      106.10      101.89     37.28 o 
   2   7   9      156.72      195.05     13.01 o 
   3   7   9      262.04      250.68     21.51 o 
   4   7   9      292.62      306.37     16.71 o 
   5   7   9        3.65        5.62      4.98 o 
   6   7   9      504.63      528.65     33.67 o 
   7   7   9       44.48       57.39     21.34 o 
   8   7   9       55.33       64.12     30.45 o 
   9   7   9        2.96        5.34      7.26 o 
 -11   8   9        1.36        9.84      5.43 o 
 -10   8   9       34.42       37.86     16.52 o 
  -9   8   9      224.49      216.71     27.69 o 
  -8   8   9       22.16       19.56      8.50 o 
  -7   8   9      406.90      420.32     21.58 o 
  -6   8   9       62.05       74.78     24.46 o 
  -5   8   9      446.93      436.69     17.29 o 
  -4   8   9      600.62      515.86     22.30 o 
  -3   8   9      618.68      575.05     26.05 o 
  -2   8   9      868.58      878.43     30.56 o 
  -1   8   9        0.79       12.77      7.49 o 
   0   8   9      714.53      730.15     27.63 o 
   1   8   9        0.40        4.84      3.85 o 
   2   8   9       81.69      102.79     31.82 o 
   3   8   9        0.02        6.32      4.68 o 
   4   8   9      166.22      216.38     15.40 o 
   5   8   9       14.82       11.24      9.61 o 
   6   8   9       84.97       54.43     15.06 o 
   7   8   9        3.72        7.13      7.31 o 
   8   8   9       16.84       17.44     15.29 o 
 -10   9   9       53.46       40.42     23.08 o 
  -9   9   9        3.50        5.53      6.04 o 
  -8   9   9     1127.27     1100.39    113.51 o 
  -7   9   9       53.91       48.40     27.63 o 
  -6   9   9      852.07      899.70     48.73 o 
  -5   9   9       20.44       19.62     11.83 o 
  -4   9   9       73.42       72.91     24.68 o 
  -3   9   9       64.27       60.40     27.09 o 
  -2   9   9      117.61      125.59     16.71 o 
  -1   9   9     1632.74     1594.76     44.08 o 
   0   9   9       46.82       75.39     23.40 o 
   1   9   9      114.26      123.88     13.75 o 
   2   9   9       12.64       12.02      8.56 o 
   3   9   9       20.48       11.44      8.48 o 
   4   9   9       24.61       14.47      8.58 o 
   5   9   9       39.40       43.46     19.96 o 
   6   9   9       28.40       27.37     16.70 o 
   7   9   9        7.84       13.33      9.04 o 
  -9  10   9      115.12       74.31     35.81 o 
  -8  10   9        3.48       13.93     22.96 o 
  -7  10   9      134.83      125.10     44.09 o 
  -6  10   9        5.37        7.63      5.59 o 
  -5  10   9      301.03      282.52     20.67 o 
  -4  10   9      482.14      495.44     26.03 o 
  -3  10   9        7.45       10.67      7.42 o 
  -2  10   9       84.47       74.85     26.73 o 
  -1  10   9        8.67       10.15      7.99 o 
   0  10   9       65.37       61.19     24.81 o 
   1  10   9        5.93        5.27      6.18 o 
   2  10   9      233.10      250.60     16.61 o 
   3  10   9        0.46        5.19      5.00 o 
   4  10   9      344.50      406.81     24.24 o 
   5  10   9        4.57        4.78      6.53 o 
   6  10   9      264.09      283.04     31.29 o 
  -7  11   9       22.24       15.44      7.10 o 
  -6  11   9        0.08        4.22      6.78 o 
  -5  11   9        0.22        0.52      6.77 o 
  -4  11   9      322.82      295.53     21.09 o 
  -3  11   9       34.33       20.86     12.65 o 
  -2  11   9        2.89        3.40      5.13 o 
  -1  11   9       20.00       17.03     11.18 o 
   0  11   9        0.21        4.40      5.56 o 
   1  11   9       35.41       38.45     22.82 o 
   2  11   9      131.78      146.95     22.95 o 
   3  11   9        9.82       11.16      7.13 o 
   4  11   9        3.14        6.67     10.46 o 
  -4  12   9        6.17        5.09      6.06 o 
  -3  12   9        0.09        9.54      6.39 o 
  -2  12   9        0.88        5.36      6.26 o 
  -1  12   9       21.12       15.82      8.11 o 
   0  12   9        0.17        3.43      4.60 o 
   1  12   9       64.64       37.00     23.77 o 
   2  12   9        4.76        5.71      7.89 o 
 -14   0  10      272.50      146.51    130.19 o 
 -13   0  10        0.31       16.56     13.83 o 
 -12   0  10       49.98       32.04     50.81 o 
 -11   0  10       97.08      118.00     64.27 o 
 -10   0  10        2.03        8.75     15.34 o 
  -9   0  10      692.05      661.48     50.11 o 
  -8   0  10       38.53       41.97     28.56 o 
  -7   0  10       40.69       43.38     30.49 o 
  -6   0  10      774.42      830.95     50.58 o 
  -5   0  10       27.44       34.00     11.73 o 
  -4   0  10     3080.23     3211.69     88.50 o 
  -3   0  10       21.79       39.90     12.22 o 
  -2   0  10     3712.82     3523.89    118.92 o 
  -1   0  10      555.52      482.96     22.98 o 
   0   0  10      413.75      485.16     23.41 o 
   1   0  10        0.15        4.28      3.99 o 
   2   0  10      440.41      409.66     27.73 o 
   3   0  10       11.03       21.57     10.43 o 
   4   0  10      329.30      361.73     26.80 o 
   5   0  10        7.54       10.65      5.60 o 
   6   0  10      456.04      470.47     24.09 o 
   7   0  10       24.83       36.22     18.50 o 
   8   0  10      611.41      586.80     28.24 o 
   9   0  10       12.55       16.24      9.57 o 
  10   0  10        6.70        5.10      6.20 o 
  11   0  10       36.87       27.88     18.86 o 
 -14   1  10        1.50       13.50      8.46 o 
 -13   1  10       56.65       32.54     33.84 o 
 -12   1  10      103.44       64.71     47.24 o 
 -11   1  10       79.57       67.65     32.57 o 
 -10   1  10      906.77      893.48     93.49 o 
  -9   1  10       93.14      114.82     39.26 o 
  -8   1  10     1828.10     1782.23     62.00 o 
  -7   1  10        1.74        3.90      7.98 o 
  -6   1  10      288.43      273.50     19.75 o 
  -5   1  10      267.36      269.26     22.28 o 
  -4   1  10       58.63       59.19     10.63 o 
  -3   1  10        6.17       17.97      5.42 o 
  -2   1  10        4.37        4.17      3.88 o 
  -1   1  10      272.29      273.03     12.51 o 
   0   1  10       10.31        8.84      2.75 o 
   1   1  10       43.46       75.77     12.58 o 
   2   1  10      257.85      252.21     13.47 o 
   3   1  10       29.20       31.45      9.68 o 
   4   1  10     1204.58     1318.13     25.69 o 
   5   1  10       54.56       48.42     14.43 o 
   6   1  10      880.67      916.52     23.82 o 
   7   1  10        1.24        5.82      3.48 o 
   8   1  10      100.06      116.05     19.60 o 
   9   1  10       34.17       18.92     10.80 o 
  10   1  10      188.65      212.48     19.90 o 
  11   1  10       24.76       15.32      8.19 o 
 -14   2  10       17.67       10.77     11.14 o 
 -13   2  10       67.64       41.90     32.69 o 
 -12   2  10        4.03       12.04     20.04 o 
 -11   2  10       25.57       32.46     16.45 o 
 -10   2  10      250.07      257.93     55.38 o 
  -9   2  10        1.35        6.16     20.98 o 
  -8   2  10       23.57       35.86     16.05 o 
  -7   2  10       23.32       38.67     14.05 o 
  -6   2  10       89.66      105.74     29.33 o 
  -5   2  10       83.50      122.17     20.95 o 
  -4   2  10     1922.61     1926.37     58.67 o 
  -3   2  10      942.57      839.16     24.75 o 
  -2   2  10     1071.09     1030.48     17.92 o 
  -1   2  10        6.28        8.41      2.30 o 
   0   2  10      235.75      254.02     13.15 o 
   1   2  10      421.47      444.13     21.26 o 
   2   2  10      539.31      523.91     18.60 o 
   3   2  10     1425.25     1420.97     34.18 o 
   4   2  10        0.59        5.52      4.82 o 
   5   2  10      120.86      137.56     12.84 o 
   6   2  10        4.98        6.16      3.84 o 
   7   2  10      106.44       89.94     23.32 o 
   8   2  10       33.08       36.19     12.60 o 
   9   2  10       27.66       16.27      6.68 o 
  10   2  10       24.89       16.66      7.59 o 
  11   2  10       50.33       37.65     19.21 o 
 -14   3  10       33.29       19.19     19.75 o 
 -13   3  10      255.15      285.62     53.80 o 
 -12   3  10       54.35       45.00     35.34 o 
 -11   3  10       10.24       24.21     16.93 o 
 -10   3  10      124.32      138.09     46.08 o 
  -9   3  10       45.57       49.84     22.10 o 
  -8   3  10        1.26        7.85      8.96 o 
  -7   3  10     1420.93     1469.44     43.70 o 
  -6   3  10       23.02       20.06      8.55 o 
  -5   3  10      879.70      785.22     33.35 o 
  -4   3  10      110.97      102.41     16.11 o 
  -3   3  10     2000.37     1914.88     41.67 o 
  -2   3  10       51.77       52.35      7.47 o 
  -1   3  10      849.20      819.16     17.89 o 
   0   3  10      918.39      868.72     18.90 o 
   1   3  10       86.08      104.53      6.59 o 
   2   3  10      360.90      357.10     18.16 o 
   3   3  10      203.73      215.28     13.87 o 
   4   3  10       83.31      104.26     17.34 o 
   5   3  10     2219.17     2171.26     44.25 o 
   6   3  10      152.40      147.82     11.70 o 
   7   3  10     1009.18      964.26     25.78 o 
   8   3  10      199.53      153.96     24.77 o 
   9   3  10      207.02      215.29     26.91 o 
  10   3  10       57.05       31.49     15.19 o 
  11   3  10      269.51      252.10     16.23 o 
 -13   4  10        5.99        9.68      9.47 o 
 -12   4  10       59.45       52.99     29.75 o 
 -11   4  10        4.74        8.53     10.09 o 
 -10   4  10        0.54        5.58      9.54 o 
  -9   4  10        9.05       12.11     10.85 o 
  -8   4  10      119.79      115.59     34.28 o 
  -7   4  10     1569.39     1594.18     39.09 o 
  -6   4  10      219.08      225.92     27.76 o 
  -5   4  10      100.55       88.64     19.96 o 
  -4   4  10      916.52      933.80     35.48 o 
  -3   4  10     3478.33     3460.55     65.02 o 
  -2   4  10        3.65       13.19      5.16 o 
  -1   4  10     3050.35     3118.51     52.54 o 
   0   4  10      372.09      327.59     14.43 o 
   1   4  10     3459.69     3612.53     59.69 o 
   2   4  10        7.19       12.26      5.01 o 
   3   4  10     1281.55     1248.71     23.82 o 
   4   4  10      108.65       94.22      8.74 o 
   5   4  10      244.38      271.60     11.52 o 
   6   4  10      660.98      650.20     25.15 o 
   7   4  10      114.48       93.73     17.59 o 
   8   4  10       38.12       40.77     15.27 o 
   9   4  10      115.25       89.29     10.72 o 
  10   4  10        7.40        7.49      4.51 o 
 -13   5  10       52.26       33.97     18.33 o 
 -12   5  10      181.33      149.95     49.58 o 
 -11   5  10       69.35       70.21     31.80 o 
 -10   5  10       66.44       54.10     37.94 o 
  -9   5  10       16.82       22.16     10.50 o 
  -8   5  10        2.19       12.10      9.36 o 
  -7   5  10      351.23      360.72     29.84 o 
  -6   5  10      305.27      266.55     34.03 o 
  -5   5  10      498.09      494.90     20.69 o 
  -4   5  10      415.00      368.69     19.62 o 
  -3   5  10      360.90      385.29     29.10 o 
  -2   5  10       77.48       68.48      9.19 o 
  -1   5  10       40.45       33.02      8.57 o 
   0   5  10     1231.09     1167.15     55.57 o 
   1   5  10      184.12      162.87     10.27 o 
   2   5  10      322.49      327.63      9.38 o 
   3   5  10      372.18      361.84     10.72 o 
   4   5  10       13.99       19.99      7.95 o 
   5   5  10      398.64      378.30     12.50 o 
   6   5  10       11.44       17.32      7.46 o 
   7   5  10      389.23      384.92     17.13 o 
   8   5  10        0.66        3.51      3.74 o 
   9   5  10       49.10       57.69     32.28 o 
  10   5  10        6.03        6.36      8.30 o 
 -12   6  10       81.18       73.98     33.96 o 
 -11   6  10       13.12       14.54      7.42 o 
 -10   6  10       54.04       59.17     27.31 o 
  -9   6  10       22.92       24.34     12.07 o 
  -8   6  10        8.89       16.53     11.37 o 
  -7   6  10      642.48      645.06     30.97 o 
  -6   6  10       48.77       58.65     20.52 o 
  -5   6  10      225.67      225.98     15.43 o 
  -4   6  10       70.59       63.76     16.30 o 
  -3   6  10       15.16       15.32      7.80 o 
  -2   6  10     1790.51     1850.50     39.65 o 
  -1   6  10       54.01       46.84     17.30 o 
   0   6  10     1572.07     1715.19     37.20 o 
   1   6  10       31.65       40.53     11.20 o 
   2   6  10       21.52       21.69      7.24 o 
   3   6  10        9.38       13.32      5.73 o 
   4   6  10       15.82       16.83      7.46 o 
   5   6  10        6.42        4.45      4.02 o 
   6   6  10        8.16       10.41      9.82 o 
   7   6  10      141.88      111.39     35.83 o 
   8   6  10       35.78       56.51     23.98 o 
   9   6  10       37.91       36.37     28.85 o 
 -12   7  10       12.35       13.90      7.81 o 
 -11   7  10       23.61       17.35      8.61 o 
 -10   7  10      611.87      618.24     47.36 o 
  -9   7  10      247.15      243.37     52.29 o 
  -8   7  10      217.91      182.69     31.26 o 
  -7   7  10      680.01      671.43     30.32 o 
  -6   7  10      978.38      987.85     39.87 o 
  -5   7  10       24.99       25.80     13.53 o 
  -4   7  10     1382.39     1375.12     44.40 o 
  -3   7  10      213.38      214.83     11.63 o 
  -2   7  10       98.63      101.84     18.10 o 
  -1   7  10      678.73      722.59     21.12 o 
   0   7  10       23.93       31.19     11.22 o 
   1   7  10      217.20      238.71     19.88 o 
   2   7  10      398.78      369.36     22.34 o 
   3   7  10       58.98       70.98     22.94 o 
   4   7  10      169.51      152.75     17.86 o 
   5   7  10      295.63      293.33     31.77 o 
   6   7  10        8.12        3.87      7.93 o 
   7   7  10       72.54       52.76     32.98 o 
   8   7  10      306.69      307.33     23.09 o 
   9   7  10       23.47       17.34     15.57 o 
 -11   8  10       83.09       53.71     26.49 o 
 -10   8  10      423.73      443.27     30.00 o 
  -9   8  10        0.06        7.62      6.66 o 
  -8   8  10       11.41       16.95     10.86 o 
  -7   8  10      188.63      182.35     21.92 o 
  -6   8  10      360.16      320.72     19.24 o 
  -5   8  10      230.39      241.57     14.47 o 
  -4   8  10       62.89       37.65     21.38 o 
  -3   8  10      773.97      812.88     50.41 o 
  -2   8  10      192.72      168.46     19.66 o 
  -1   8  10       14.53        3.39      7.13 o 
   0   8  10      791.49      782.58     33.25 o 
   1   8  10       63.59       82.30     30.54 o 
   2   8  10       11.93       23.20      9.80 o 
   3   8  10      233.23      256.72     15.37 o 
   4   8  10      180.93      199.37     17.62 o 
   5   8  10       87.57       85.72     25.05 o 
   6   8  10        2.18        7.54      6.32 o 
   7   8  10      363.01      370.17     39.97 o 
   8   8  10        3.35        3.24      5.64 o 
 -10   9  10      128.10       77.46     53.64 o 
  -9   9  10      346.58      330.93     57.50 o 
  -8   9  10        0.80        8.67     13.66 o 
  -7   9  10      532.45      541.11     35.68 o 
  -6   9  10      116.69      109.96     38.73 o 
  -5   9  10       83.31       58.00     29.32 o 
  -4   9  10       24.06       18.09      8.24 o 
  -3   9  10        0.31        5.79      6.97 o 
  -2   9  10        1.38        8.80      6.55 o 
  -1   9  10        2.38        6.38      5.52 o 
   0   9  10      107.09      116.17     24.67 o 
   1   9  10        2.96        8.74      5.34 o 
   2   9  10       16.21       22.89     12.42 o 
   3   9  10      116.03      128.16     20.19 o 
   4   9  10        3.62        0.46      6.64 o 
   5   9  10       15.84       13.68      9.66 o 
   6   9  10       58.46       47.33     21.95 o 
   7   9  10        2.71        5.59      7.22 o 
  -8  10  10       32.29       31.69     14.27 o 
  -7  10  10       13.68       14.83      8.02 o 
  -6  10  10        9.10        9.79      7.19 o 
  -5  10  10       72.43       50.83     23.30 o 
  -4  10  10      244.16      242.18     21.53 o 
  -3  10  10      287.23      283.55     17.14 o 
  -2  10  10      129.47      132.68     19.44 o 
  -1  10  10        1.50       10.67      5.88 o 
   0  10  10       72.06       66.73     20.99 o 
   1  10  10       50.58       24.31     14.52 o 
   2  10  10      156.85      161.31     19.38 o 
   3  10  10       20.14       20.92      9.61 o 
   4  10  10      118.59       93.99     17.23 o 
   5  10  10        3.05        6.42      6.18 o 
  -6  11  10       95.53       60.83     29.80 o 
  -5  11  10       13.43       17.17     10.18 o 
  -4  11  10       14.86       18.19     11.68 o 
  -3  11  10        1.13        5.39      6.61 o 
  -2  11  10      125.97      150.85     20.98 o 
  -1  11  10      118.35      123.17     20.60 o 
   0  11  10       64.89       38.92     25.06 o 
   1  11  10      132.20      111.04     30.50 o 
   2  11  10        0.01        0.55      4.86 o 
   3  11  10       31.68       22.49     15.04 o 
  -2  12  10      372.13      365.31     30.27 o 
  -1  12  10        5.97        3.38      5.00 o 
 -14   1  11       83.23       54.86     36.49 o 
 -13   1  11        8.75        4.57     10.74 o 
 -12   1  11      455.91      447.86     32.29 o 
 -11   1  11       66.00       68.90     31.03 o 
 -10   1  11      234.17      242.10     58.24 o 
  -9   1  11        0.08        7.77      9.12 o 
  -8   1  11      426.93      455.64     32.72 o 
  -7   1  11       10.94       14.32      8.15 o 
  -6   1  11      965.76      888.95     33.27 o 
  -5   1  11       57.14       70.58     15.43 o 
  -4   1  11      321.54      344.99     20.98 o 
  -3   1  11      170.58      174.09     13.38 o 
  -2   1  11      566.44      574.73     18.32 o 
  -1   1  11     1185.03     1166.63     28.54 o 
   0   1  11      170.34      140.26     11.60 o 
   1   1  11      327.90      304.31     15.58 o 
   2   1  11      480.27      455.41     21.63 o 
   3   1  11      499.16      536.57     19.26 o 
   4   1  11      178.79      190.22      9.53 o 
   5   1  11      544.78      541.02     18.35 o 
   6   1  11      441.88      429.99     15.70 o 
   7   1  11      242.26      242.59     12.92 o 
   8   1  11      606.76      636.74     27.22 o 
   9   1  11      143.79      131.96     22.25 o 
  10   1  11       92.37       83.28     23.80 o 
 -14   2  11       79.29       49.63     42.04 o 
 -13   2  11       43.79       33.90     23.74 o 
 -12   2  11        1.10       10.24     16.38 o 
 -11   2  11       13.34       14.15     11.52 o 
 -10   2  11      251.37      254.48     38.94 o 
  -9   2  11       91.96      117.46     31.47 o 
  -8   2  11      213.07      237.69     37.45 o 
  -7   2  11       40.38       43.11     15.33 o 
  -6   2  11       90.70       79.21     22.20 o 
  -5   2  11      370.82      335.78     28.12 o 
  -4   2  11     4831.77     5210.71    101.78 o 
  -3   2  11      341.47      346.44     18.96 o 
  -2   2  11     4540.10     4703.64    123.75 o 
  -1   2  11      770.97      763.74     20.29 o 
   0   2  11     1202.01     1188.43     38.17 o 
   1   2  11     3105.13     3061.29     61.52 o 
   2   2  11       35.29       35.45     10.57 o 
   3   2  11       69.55       61.74     14.67 o 
   4   2  11      296.99      282.34     12.09 o 
   5   2  11        3.11        5.99      4.96 o 
   6   2  11       51.03       46.70     14.72 o 
   7   2  11        9.10       12.91      8.19 o 
   8   2  11       40.00       30.99     13.03 o 
   9   2  11      132.42      107.41     23.72 o 
  10   2  11      111.63       90.88     22.23 o 
 -13   3  11      128.93      106.74     64.85 o 
 -12   3  11      141.52      124.87     44.35 o 
 -11   3  11       11.05        6.84     10.00 o 
 -10   3  11      283.47      275.64     33.78 o 
  -9   3  11        5.35        6.54      7.25 o 
  -8   3  11     2328.27     2390.23     81.66 o 
  -7   3  11      376.27      421.74     27.02 o 
  -6   3  11      319.60      333.76     25.41 o 
  -5   3  11        4.94       11.53      6.75 o 
  -4   3  11      153.80      130.91     23.25 o 
  -3   3  11      588.61      594.42     55.41 o 
  -2   3  11      126.01      135.80     13.59 o 
  -1   3  11       14.35       17.98      7.86 o 
   0   3  11     1334.58     1416.82     31.39 o 
   1   3  11      152.20      153.74     12.36 o 
   2   3  11      775.90      779.38     18.76 o 
   3   3  11      128.66      113.86     14.47 o 
   4   3  11     1021.98     1056.15     26.35 o 
   5   3  11      375.04      367.04     13.99 o 
   6   3  11      842.56      905.14     31.57 o 
   7   3  11        0.01        4.42      3.40 o 
   8   3  11      444.36      465.47     18.95 o 
   9   3  11        0.02        2.09      5.08 o 
  10   3  11       59.46       47.79     14.12 o 
 -13   4  11        0.87        5.89      8.05 o 
 -12   4  11      129.66      115.55     51.20 o 
 -11   4  11        9.93       19.15     13.64 o 
 -10   4  11       87.64       82.82     25.90 o 
  -9   4  11       57.72       72.21     29.74 o 
  -8   4  11       10.60        5.22     11.51 o 
  -7   4  11      314.81      313.46     20.61 o 
  -6   4  11      895.96      938.30     28.74 o 
  -5   4  11      543.22      515.84     20.51 o 
  -4   4  11     1947.46     1971.09     54.47 o 
  -3   4  11      710.07      737.44     17.82 o 
  -2   4  11      863.71      843.99     16.92 o 
  -1   4  11      607.06      620.68     24.27 o 
   0   4  11      197.32      187.28     11.04 o 
   1   4  11      729.85      637.70     41.15 o 
   2   4  11       36.93       42.73      9.98 o 
   3   4  11       66.57       67.34     12.86 o 
   4   4  11      335.62      290.74     12.38 o 
   5   4  11      155.19      166.58     13.64 o 
   6   4  11        0.15        4.62      2.70 o 
   7   4  11       73.58       71.98     21.32 o 
   8   4  11       19.67       18.20      8.10 o 
   9   4  11       12.96       19.28      8.06 o 
  10   4  11       50.95       31.40     23.11 o 
 -13   5  11       88.29       65.48     48.66 o 
 -12   5  11       16.43       18.49     14.21 o 
 -11   5  11      120.86      100.20     62.68 o 
 -10   5  11        5.32        4.55      7.77 o 
  -9   5  11     1751.82     1804.32     48.67 o 
  -8   5  11       60.12       58.82     26.59 o 
  -7   5  11      537.06      520.21     24.22 o 
  -6   5  11       69.23       78.36     24.74 o 
  -5   5  11      333.80      317.50     19.64 o 
  -4   5  11      478.98      506.28     25.20 o 
  -3   5  11     1111.21     1090.18     30.78 o 
  -2   5  11      257.42      202.64     23.77 o 
  -1   5  11       87.79       81.27     21.28 o 
   0   5  11      417.61      347.43     24.38 o 
   1   5  11       54.76       50.98      7.60 o 
   2   5  11       32.08       23.73      6.39 o 
   3   5  11     1718.87     1726.42     37.86 o 
   4   5  11      689.50      734.73     24.69 o 
   5   5  11     2006.00     2012.43     72.70 o 
   6   5  11       61.33       46.46     19.20 o 
   7   5  11      500.67      489.39     34.82 o 
   8   5  11       63.18       51.73     35.70 o 
   9   5  11      169.00      118.50     18.75 o 
 -12   6  11       26.71       27.61     13.19 o 
 -11   6  11      394.08      359.30     29.16 o 
 -10   6  11      237.38      222.91     55.46 o 
  -9   6  11        6.29        8.93      9.63 o 
  -8   6  11       11.12       21.06      8.33 o 
  -7   6  11      131.71      141.65     27.90 o 
  -6   6  11      305.95      290.62     22.71 o 
  -5   6  11      935.25      972.25     32.57 o 
  -4   6  11      100.91      103.73     25.42 o 
  -3   6  11      559.24      631.92     24.32 o 
  -2   6  11      391.52      376.29     26.37 o 
  -1   6  11     2517.78     2598.50     59.36 o 
   0   6  11       46.85       39.30     11.59 o 
   1   6  11     2037.13     2162.79     90.83 o 
   2   6  11       53.22       44.47      9.53 o 
   3   6  11      529.56      531.57     35.79 o 
   4   6  11       39.53       38.14     20.27 o 
   5   6  11      115.37      110.01     26.05 o 
   6   6  11       81.56       78.58     32.47 o 
   7   6  11        6.04       12.07      7.45 o 
   8   6  11      133.93      123.82     25.68 o 
   9   6  11       71.23       48.83     40.69 o 
 -11   7  11      320.91      300.92     35.47 o 
 -10   7  11      450.97      453.76     30.10 o 
  -9   7  11      752.33      761.62     52.93 o 
  -8   7  11       45.05       44.53     14.48 o 
  -7   7  11      328.56      396.47     26.08 o 
  -6   7  11      120.07      120.54     26.85 o 
  -5   7  11       42.31       38.27     14.46 o 
  -4   7  11       88.67       95.48     15.52 o 
  -3   7  11      165.94      156.58     15.05 o 
  -2   7  11       49.71       38.42     17.95 o 
  -1   7  11       54.10       49.88     26.35 o 
   0   7  11       23.60       29.07     11.90 o 
   1   7  11      224.09      252.08     19.63 o 
   2   7  11      126.69      100.34     34.07 o 
   3   7  11      613.45      591.67     29.46 o 
   4   7  11      114.18      125.81     16.52 o 
   5   7  11      782.46      811.86     32.47 o 
   6   7  11       19.21       25.03     13.34 o 
   7   7  11       36.79       31.47     23.61 o 
   8   7  11        3.66        6.65      7.06 o 
 -10   8  11      105.95       69.06     29.48 o 
  -9   8  11       49.28       49.20     18.08 o 
  -8   8  11        0.66        9.05      9.33 o 
  -7   8  11      279.80      248.69     28.73 o 
  -6   8  11      340.23      324.87     35.16 o 
  -5   8  11      209.25      240.21     23.38 o 
  -4   8  11        3.10        5.87      7.74 o 
  -3   8  11       88.54       81.14     35.67 o 
  -2   8  11      312.55      308.18     21.19 o 
  -1   8  11       22.72       17.92     10.66 o 
   0   8  11      504.89      528.22     31.51 o 
   1   8  11       65.77       59.34     27.17 o 
   2   8  11      275.86      311.45     21.07 o 
   3   8  11       23.87       27.61     10.57 o 
   4   8  11       33.60       32.22     19.52 o 
   5   8  11      107.34      112.37     39.35 o 
   6   8  11       38.83       35.02     30.17 o 
   7   8  11       20.68       14.43     16.35 o 
  -9   9  11        0.15        5.20     11.98 o 
  -8   9  11      155.81      166.16     29.37 o 
  -7   9  11      280.22      306.15     21.54 o 
  -6   9  11      457.15      476.14     28.31 o 
  -5   9  11      117.07      125.59     20.91 o 
  -4   9  11       17.54       16.12      5.91 o 
  -3   9  11       16.50       11.65      6.73 o 
  -2   9  11        5.59        8.27      5.95 o 
  -1   9  11        9.40       10.65      9.06 o 
   0   9  11       74.31       62.18     22.99 o 
   1   9  11      358.85      362.16     20.70 o 
   2   9  11        0.24        5.14      7.49 o 
   3   9  11        1.12        7.96      5.67 o 
   4   9  11      280.00      273.54     28.76 o 
   5   9  11       65.11       43.46     30.00 o 
   6   9  11      138.31      116.11     48.92 o 
  -8  10  11       22.93       16.66     13.48 o 
  -7  10  11       15.73       16.86      9.31 o 
  -6  10  11       55.89       43.71     18.92 o 
  -5  10  11        4.70        8.18      6.22 o 
  -4  10  11       35.40       42.94     16.69 o 
  -3  10  11       20.59       15.53     10.75 o 
  -2  10  11      376.05      438.23     29.16 o 
  -1  10  11       68.23       41.95     16.53 o 
   0  10  11      211.27      259.10     20.54 o 
   1  10  11       40.74       33.27     15.11 o 
   2  10  11      189.80      234.37     21.11 o 
   3  10  11        0.00        6.71      6.84 o 
   4  10  11      104.00       84.63     34.63 o 
  -5  11  11       38.05       22.75     17.71 o 
  -4  11  11      212.09      213.59     29.03 o 
  -3  11  11        4.58        5.76      4.04 o 
  -2  11  11        2.26        6.81      5.73 o 
  -1  11  11        6.18        9.15      9.60 o 
   0  11  11        5.31        6.85      7.17 o 
   1  11  11        3.98        2.35      6.72 o 
   2  11  11       24.38        9.68      9.53 o 
 -13   0  12       65.19       31.19     47.66 o 
 -12   0  12      616.37      607.61     65.40 o 
 -11   0  12      549.09      564.13     58.86 o 
 -10   0  12      317.25      322.72     40.27 o 
  -9   0  12      325.00      357.82     41.73 o 
  -8   0  12     1587.73     1879.18    105.63 o 
  -7   0  12      220.29      199.96     95.32 o 
  -6   0  12     1065.04     1122.07     47.94 o 
  -5   0  12      315.22      314.95     30.79 o 
  -4   0  12      433.67      363.15     27.49 o 
  -3   0  12     1931.90     2103.48     63.38 o 
  -2   0  12     3681.86     3928.24    180.27 o 
  -1   0  12     1135.76     1022.82     37.28 o 
   0   0  12      134.85      109.44     12.84 o 
   1   0  12      110.08      109.05     20.50 o 
   2   0  12     3051.51     3151.56     69.87 o 
   3   0  12       73.17       56.95     27.34 o 
   4   0  12      737.52      656.27     28.80 o 
   5   0  12       59.03       73.19     27.91 o 
   6   0  12       99.99       75.82     22.17 o 
   7   0  12     1225.93     1240.52     59.58 o 
   8   0  12       12.92       24.15     13.29 o 
   9   0  12        8.61        5.45      6.54 o 
  10   0  12      322.54      282.75     44.97 o 
 -13   1  12       15.16       12.04      9.05 o 
 -12   1  12      624.23      614.73     53.11 o 
 -11   1  12       18.33       30.48     13.61 o 
 -10   1  12      417.85      409.82     47.81 o 
  -9   1  12       40.32       45.71     29.16 o 
  -8   1  12      594.30      547.64     39.73 o 
  -7   1  12      275.85      257.03     25.17 o 
  -6   1  12      453.85      451.84     26.35 o 
  -5   1  12       10.29       12.71      4.11 o 
  -4   1  12     1169.67     1279.67     28.20 o 
  -3   1  12       71.18       57.73     16.65 o 
  -2   1  12      472.97      432.41     21.57 o 
  -1   1  12     1988.11     2067.45     42.19 o 
   0   1  12      104.94      111.49     14.95 o 
   1   1  12      319.89      346.75     18.20 o 
   2   1  12      422.94      445.22     22.26 o 
   3   1  12      172.55      176.81     12.76 o 
   4   1  12      297.82      302.65     14.62 o 
   5   1  12       26.94       40.59     14.19 o 
   6   1  12     1689.26     1790.64     32.78 o 
   7   1  12        0.95        7.86      5.03 o 
   8   1  12      439.84      457.95     21.31 o 
   9   1  12        0.02        4.10      4.22 o 
  10   1  12      415.43      426.71     18.38 o 
 -13   2  12      115.80       68.90     47.47 o 
 -12   2  12       14.48       16.22     18.83 o 
 -11   2  12       99.80       73.88     35.34 o 
 -10   2  12        0.14        7.38      9.03 o 
  -9   2  12       87.36       81.15     35.33 o 
  -8   2  12      620.23      674.80     36.29 o 
  -7   2  12       79.64      109.19     28.02 o 
  -6   2  12       27.72       18.54      7.95 o 
  -5   2  12      528.85      586.55     24.78 o 
  -4   2  12      584.83      540.67     21.80 o 
  -3   2  12      278.13      293.20     17.13 o 
  -2   2  12     1768.14     1842.04     52.62 o 
  -1   2  12      859.21      926.57     27.03 o 
   0   2  12       86.07       72.47     18.04 o 
   1   2  12      185.05      178.56     11.68 o 
   2   2  12      258.63      224.04     10.69 o 
   3   2  12     1534.96     1700.17     37.86 o 
   4   2  12        0.86        3.60      4.07 o 
   5   2  12        3.64        6.34      3.83 o 
   6   2  12      679.87      631.20     21.12 o 
   7   2  12       14.86       15.18      6.20 o 
   8   2  12      118.90      103.95     21.22 o 
   9   2  12       66.55       41.45     19.76 o 
  10   2  12       51.05       19.47     11.92 o 
 -13   3  12      234.28      203.63     43.66 o 
 -12   3  12       54.65       38.42     26.86 o 
 -11   3  12      217.07      220.47     27.91 o 
 -10   3  12       15.24       28.07     15.12 o 
  -9   3  12       16.07       18.14     12.69 o 
  -8   3  12      218.57      213.65     50.90 o 
  -7   3  12      439.64      431.51     25.50 o 
  -6   3  12       12.42       16.17      8.14 o 
  -5   3  12       43.23       26.98     10.76 o 
  -4   3  12       39.85       43.78     12.70 o 
  -3   3  12      564.54      505.28     27.38 o 
  -2   3  12      294.25      306.72     21.57 o 
  -1   3  12      430.22      417.77     21.73 o 
   0   3  12      311.52      328.04     19.57 o 
   1   3  12      620.82      624.35     17.13 o 
   2   3  12      527.40      592.39     17.12 o 
   3   3  12     1438.05     1509.07     32.85 o 
   4   3  12      346.88      402.96     14.75 o 
   5   3  12     1429.65     1438.28     44.43 o 
   6   3  12       13.46       14.35      5.84 o 
   7   3  12     1157.26     1190.53     26.85 o 
   8   3  12       95.76       79.40     17.62 o 
   9   3  12      146.94       98.82     12.98 o 
 -13   4  12       27.68       25.32     14.60 o 
 -12   4  12      142.55       88.38     70.87 o 
 -11   4  12        0.86        8.11      9.28 o 
 -10   4  12       10.45       16.69     18.44 o 
  -9   4  12      643.34      643.20     33.82 o 
  -8   4  12        2.84        5.90      9.40 o 
  -7   4  12      221.70      231.54     23.00 o 
  -6   4  12        8.56       19.02      8.45 o 
  -5   4  12       68.67       68.78     20.88 o 
  -4   4  12      565.96      504.65     22.31 o 
  -3   4  12     1010.64     1050.64     28.49 o 
  -2   4  12       93.19      105.57     12.92 o 
  -1   4  12     4648.13     4894.17     85.63 o 
   0   4  12       19.62       23.75      7.20 o 
   1   4  12     1516.53     1504.17     32.13 o 
   2   4  12        1.84        2.88      2.21 o 
   3   4  12      126.64      153.26     10.92 o 
   4   4  12      808.48      854.49     30.13 o 
   5   4  12       48.35       51.66     14.87 o 
   6   4  12       24.33       26.42     10.03 o 
   7   4  12      104.23       89.29     12.63 o 
   8   4  12       63.90       47.69     35.77 o 
   9   4  12      171.58      126.37     28.82 o 
 -12   5  12      274.79      181.44     80.57 o 
 -11   5  12      132.49       80.91     54.32 o 
 -10   5  12       81.55       64.17     30.14 o 
  -9   5  12      273.33      209.72     48.94 o 
  -8   5  12        2.21        5.43      5.96 o 
  -7   5  12       99.78      102.89     30.45 o 
  -6   5  12      482.74      438.70     27.09 o 
  -5   5  12      408.12      378.96     19.46 o 
  -4   5  12        2.52        3.33      4.60 o 
  -3   5  12       19.78       24.01     10.43 o 
  -2   5  12       29.50       33.84     13.44 o 
  -1   5  12       93.38       73.74     19.97 o 
   0   5  12       35.46       37.28      7.70 o 
   1   5  12       47.58       55.19     14.23 o 
   2   5  12       27.19       25.37      8.14 o 
   3   5  12     1435.52     1477.47     53.72 o 
   4   5  12       15.21        9.32      7.51 o 
   5   5  12      121.09      109.89     41.49 o 
   6   5  12       46.03       40.18     23.53 o 
   7   5  12     1137.11     1217.32     38.47 o 
   8   5  12        0.02        2.26      7.22 o 
 -11   6  12        4.35        4.18      8.40 o 
 -10   6  12       80.01       41.98     29.33 o 
  -9   6  12       33.10       24.70     17.17 o 
  -8   6  12      172.10      132.64     36.64 o 
  -7   6  12       14.95       11.95      7.29 o 
  -6   6  12      363.97      330.12     30.36 o 
  -5   6  12      853.14      792.05     45.70 o 
  -4   6  12        1.38        8.79      4.96 o 
  -3   6  12       36.42       29.50     11.88 o 
  -2   6  12      371.41      333.40     18.23 o 
  -1   6  12        8.00        4.04      4.54 o 
   0   6  12      152.75      126.72     10.99 o 
   1   6  12      302.21      307.41     16.25 o 
   2   6  12       12.16        5.30      6.09 o 
   3   6  12      165.93      131.94     31.01 o 
   4   6  12       12.33       14.57      8.90 o 
   5   6  12      109.53       75.72     27.77 o 
   6   6  12      214.35      243.55     39.59 o 
   7   6  12      100.79       74.49     32.78 o 
   8   6  12        7.70        8.79      7.72 o 
 -11   7  12       92.72       69.41     32.68 o 
 -10   7  12       96.21       70.10     30.94 o 
  -9   7  12        1.07        7.68      9.18 o 
  -8   7  12      160.08      143.60     33.47 o 
  -7   7  12        3.04        6.10      5.27 o 
  -6   7  12       17.60       14.70      6.34 o 
  -5   7  12       50.77       37.16     19.17 o 
  -4   7  12       17.19       23.23      8.37 o 
  -3   7  12      169.10      164.32     47.88 o 
  -2   7  12      951.56      928.83     39.29 o 
  -1   7  12      151.41      122.07     43.22 o 
   0   7  12       14.69       22.11      9.98 o 
   1   7  12      284.39      250.25     21.07 o 
   2   7  12       12.47       10.15      8.63 o 
   3   7  12       30.71       35.26     20.10 o 
   4   7  12      243.82      187.28     38.34 o 
   5   7  12       61.62       46.72     24.57 o 
   6   7  12      143.07      135.07     31.81 o 
   7   7  12      107.82       85.58     31.57 o 
 -10   8  12      118.37       60.97     32.69 o 
  -9   8  12      126.13       95.55     50.65 o 
  -8   8  12        9.06        8.81      8.96 o 
  -7   8  12       46.50       44.64     20.69 o 
  -6   8  12       78.40       40.66     26.00 o 
  -5   8  12       62.88       38.01     23.22 o 
  -4   8  12      190.87      152.31     46.20 o 
  -3   8  12      367.65      388.76     26.40 o 
  -2   8  12      429.24      412.05     26.52 o 
  -1   8  12      127.00      135.25     34.97 o 
   0   8  12       88.17      101.96     33.35 o 
   1   8  12       74.18       54.92     31.92 o 
   2   8  12       71.02       72.49     31.75 o 
   3   8  12        1.73        4.90      5.74 o 
   4   8  12       50.09       41.59     30.50 o 
   5   8  12        2.80        1.98      6.66 o 
   6   8  12        2.49        8.71     10.14 o 
  -8   9  12        5.09       16.87      9.61 o 
  -7   9  12      212.23      180.11     48.47 o 
  -6   9  12        0.09        3.48      6.83 o 
  -5   9  12       79.04       56.40     34.99 o 
  -4   9  12       51.60       35.45     20.10 o 
  -3   9  12      110.96      118.52     18.90 o 
  -2   9  12       37.26       30.55     15.83 o 
  -1   9  12       19.91       16.41      8.58 o 
   0   9  12      131.23      166.64     26.06 o 
   1   9  12       22.19       15.55     10.93 o 
   2   9  12      272.17      262.82     20.09 o 
   3   9  12        9.42       13.65      8.66 o 
   4   9  12       54.16       33.04     19.10 o 
   5   9  12       57.24       36.05     20.67 o 
  -7  10  12      136.77       98.62     31.69 o 
  -6  10  12       41.34       41.30     26.03 o 
  -5  10  12       97.25       71.01     41.61 o 
  -4  10  12      271.28      299.92     25.16 o 
  -3  10  12       24.32       17.67      8.81 o 
  -2  10  12       24.25       26.71     14.20 o 
  -1  10  12       17.56       10.47      8.79 o 
   0  10  12       24.15       22.64     17.94 o 
   1  10  12      208.35      217.36     26.64 o 
   2  10  12       84.81      112.52     21.74 o 
   3  10  12       26.81       21.12     18.03 o 
  -3  11  12        0.61        5.69      5.46 o 
  -2  11  12       46.82       29.47     20.75 o 
  -1  11  12       29.17       23.60     12.88 o 
   0  11  12        1.94        1.86      6.23 o 
 -13   1  13       32.08       22.85     17.44 o 
 -12   1  13       24.13       19.29     15.30 o 
 -11   1  13       22.90       17.12     13.25 o 
 -10   1  13      206.08      146.46     43.10 o 
  -9   1  13      229.27      234.79     39.13 o 
  -8   1  13       31.53       37.12     23.51 o 
  -7   1  13        9.51        7.83     10.49 o 
  -6   1  13       71.70       72.04     19.52 o 
  -5   1  13      386.38      341.85     19.84 o 
  -4   1  13       85.07       71.17     19.50 o 
  -3   1  13      624.30      626.00     18.55 o 
  -2   1  13     1178.74     1264.82     27.31 o 
  -1   1  13        1.18        6.02      3.38 o 
   0   1  13      263.12      264.55     14.32 o 
   1   1  13       85.48       74.57     13.41 o 
   2   1  13      490.37      535.65     16.81 o 
   3   1  13        7.77       11.13      4.90 o 
   4   1  13     1041.05     1094.69     36.53 o 
   5   1  13      494.84      518.30     17.61 o 
   6   1  13       18.97       22.46      8.68 o 
   7   1  13      248.88      234.48     13.36 o 
   8   1  13      157.75      128.03     22.91 o 
   9   1  13        7.41        7.54      5.03 o 
 -13   2  13       72.66       46.12     33.71 o 
 -12   2  13       31.16       32.48     19.32 o 
 -11   2  13        1.69        8.73      8.66 o 
 -10   2  13      938.31      843.14     76.34 o 
  -9   2  13       16.78       32.77     19.54 o 
  -8   2  13     1069.83     1125.50     58.31 o 
  -7   2  13      189.56      203.07     26.99 o 
  -6   2  13      658.18      698.09     29.07 o 
  -5   2  13       69.11       94.38     19.92 o 
  -4   2  13      185.35      180.92     12.94 o 
  -3   2  13      399.10      320.54     14.29 o 
  -2   2  13      297.80      269.29     14.25 o 
  -1   2  13      836.35      931.96     29.19 o 
   0   2  13     2164.08     2288.77     38.32 o 
   1   2  13      421.77      412.87     14.01 o 
   2   2  13       59.74       64.89     13.13 o 
   3   2  13      172.28      137.17     14.46 o 
   4   2  13        0.22        3.89      3.68 o 
   5   2  13      177.15      171.18     20.10 o 
   6   2  13      108.33       97.17     20.69 o 
   7   2  13        2.00        3.75      4.46 o 
   8   2  13      153.27      136.62     19.19 o 
   9   2  13      291.77      277.40     15.54 o 
 -12   3  13      373.54      320.55     43.62 o 
 -11   3  13       59.57       56.63     25.02 o 
 -10   3  13      301.75      288.34     31.78 o 
  -9   3  13      124.68      127.08     65.34 o 
  -8   3  13      741.52      697.20     36.66 o 
  -7   3  13      630.18      567.69     34.74 o 
  -6   3  13      589.19      536.29     24.30 o 
  -5   3  13      216.67      221.43     23.57 o 
  -4   3  13      104.55       94.13     18.14 o 
  -3   3  13      162.24      155.56     11.73 o 
  -2   3  13       34.70       50.58     12.76 o 
  -1   3  13        0.92        4.25      2.75 o 
   0   3  13      456.81      452.06     18.87 o 
   1   3  13      273.47      270.23     12.92 o 
   2   3  13      812.17      884.01     23.30 o 
   3   3  13     1952.23     2139.18     35.12 o 
   4   3  13      389.21      396.03     15.25 o 
   5   3  13       22.94       22.32      9.02 o 
   6   3  13        8.92       12.74      6.61 o 
   7   3  13       47.93       38.91     15.47 o 
   8   3  13      221.55      215.19     15.92 o 
   9   3  13        3.60        4.22      4.42 o 
 -12   4  13        0.29        8.57     11.63 o 
 -11   4  13        0.43        5.62      8.16 o 
 -10   4  13      412.85      427.64     35.62 o 
  -9   4  13      365.19      357.21     31.72 o 
  -8   4  13        7.29        7.97      5.45 o 
  -7   4  13        1.39        5.47      6.23 o 
  -6   4  13      229.79      255.31     35.27 o 
  -5   4  13      205.62      162.82     20.48 o 
  -4   4  13      223.31      226.78     16.80 o 
  -3   4  13      188.10      176.26     22.63 o 
  -2   4  13     1315.90     1399.63     32.53 o 
  -1   4  13      438.28      451.64     16.15 o 
   0   4  13     1393.93     1387.55     36.96 o 
   1   4  13       60.73       59.78     11.07 o 
   2   4  13      109.70       86.45     15.76 o 
   3   4  13      101.80       89.84     16.97 o 
   4   4  13      605.42      600.77     16.18 o 
   5   4  13       20.09       20.86      9.19 o 
   6   4  13       19.62       12.34      6.08 o 
   7   4  13      238.33      238.39     23.58 o 
   8   4  13       21.29       13.96     12.21 o 
 -12   5  13      119.43       73.77     53.41 o 
 -11   5  13       44.14       48.11     25.43 o 
 -10   5  13      169.32      163.97     45.67 o 
  -9   5  13      569.53      623.46     35.85 o 
  -8   5  13       16.42       17.81      8.11 o 
  -7   5  13       31.46       19.61      8.10 o 
  -6   5  13      119.76      126.63     22.66 o 
  -5   5  13      177.75      155.82     19.84 o 
  -4   5  13      858.37      886.74     39.74 o 
  -3   5  13       31.45       57.86     22.73 o 
  -2   5  13      131.09      157.88     18.63 o 
  -1   5  13      818.76      833.56     38.20 o 
   0   5  13      153.39      157.17     16.64 o 
   1   5  13      683.12      744.01     31.45 o 
   2   5  13        0.51        3.24      3.78 o 
   3   5  13      347.17      341.49     20.27 o 
   4   5  13      483.90      512.87     32.48 o 
   5   5  13      362.66      380.20     23.43 o 
   6   5  13        7.62       12.96     10.30 o 
   7   5  13      274.55      265.54     45.22 o 
   8   5  13        4.43        5.53      5.83 o 
 -11   6  13      300.23      281.73     42.25 o 
 -10   6  13       70.08       45.87     32.18 o 
  -9   6  13      281.94      277.37     27.05 o 
  -8   6  13        0.15        6.83      6.87 o 
  -7   6  13      569.37      606.17     33.82 o 
  -6   6  13        8.44        6.81      4.50 o 
  -5   6  13      671.50      707.47     29.45 o 
  -4   6  13      630.12      611.73     27.43 o 
  -3   6  13      701.59      755.45     32.87 o 
  -2   6  13      132.59      127.12     18.23 o 
  -1   6  13      496.30      512.92     21.41 o 
   0   6  13       13.25       17.85     12.59 o 
   1   6  13        0.76        2.78      5.72 o 
   2   6  13      250.33      244.10     45.88 o 
   3   6  13        2.63        9.31      7.81 o 
   4   6  13      300.79      313.37     21.85 o 
   5   6  13       17.15        9.06      7.98 o 
   6   6  13      982.36     1127.10     39.33 o 
   7   6  13       84.70       72.01     44.67 o 
 -10   7  13      613.70      569.62     83.47 o 
  -9   7  13      122.18       82.33     41.40 o 
  -8   7  13      231.89      215.40     40.49 o 
  -7   7  13      153.89      117.33     17.09 o 
  -6   7  13        6.48        5.02      4.89 o 
  -5   7  13       29.44       21.66      9.14 o 
  -4   7  13       13.55        9.88      7.80 o 
  -3   7  13       62.49       67.97     29.46 o 
  -2   7  13       57.52       45.40     21.47 o 
  -1   7  13      292.66      316.63     31.44 o 
   0   7  13       13.55       14.87      7.96 o 
   1   7  13       38.44       44.04     26.84 o 
   2   7  13       74.32       77.83     40.36 o 
   3   7  13        2.09       13.00     10.51 o 
   4   7  13        3.53        6.81      6.32 o 
   5   7  13      882.37      886.65     40.80 o 
   6   7  13       40.90       26.12     19.96 o 
  -9   8  13        0.89       10.26     16.94 o 
  -8   8  13      168.96      127.51     48.66 o 
  -7   8  13      158.86      116.11     58.05 o 
  -6   8  13      571.76      601.81     44.63 o 
  -5   8  13      111.88      106.06     35.01 o 
  -4   8  13       46.30       49.87     24.95 o 
  -3   8  13      299.22      283.85     25.37 o 
  -2   8  13       12.16       21.31      9.31 o 
  -1   8  13       17.80       23.25     12.80 o 
   0   8  13       12.45       25.37     14.46 o 
   1   8  13      282.47      280.25     26.16 o 
   2   8  13       80.65       80.65     46.85 o 
   3   8  13        6.49        8.66      6.47 o 
   4   8  13       54.41       43.12     26.84 o 
   5   8  13      402.27      417.67     24.23 o 
  -8   9  13        3.20        8.07      7.41 o 
  -7   9  13        6.24        4.70      6.81 o 
  -6   9  13       13.66       12.57      8.53 o 
  -5   9  13      110.45      118.10     24.89 o 
  -4   9  13        8.43        5.06      9.20 o 
  -3   9  13      169.10      207.32     33.49 o 
  -2   9  13       77.34       81.49     45.60 o 
  -1   9  13       89.83       61.06     27.74 o 
   0   9  13      205.57      250.11     20.64 o 
   1   9  13       22.25       30.29     12.44 o 
   2   9  13       35.20       25.72     13.08 o 
   3   9  13       18.59       19.53     12.88 o 
   4   9  13      430.50      523.02     31.97 o 
  -5  10  13       22.23       23.77     13.69 o 
  -4  10  13        7.46        9.41     11.75 o 
  -3  10  13        0.00        8.70      8.40 o 
  -2  10  13       69.18       54.66     30.32 o 
  -1  10  13       40.48       27.35     18.85 o 
   0  10  13      421.01      532.20     37.19 o 
   1  10  13      239.69      233.98     20.46 o 
 -12   0  14     1081.55     1078.81     94.10 o 
 -11   0  14      159.66      137.72     59.42 o 
 -10   0  14      119.17      100.40     87.00 o 
  -9   0  14       10.56        8.47     22.02 o 
  -8   0  14      322.21      322.90     36.89 o 
  -7   0  14      491.51      488.66     42.86 o 
  -6   0  14      347.97      432.25     36.56 o 
  -5   0  14       85.30       66.27     22.04 o 
  -4   0  14       11.84        8.99      6.16 o 
  -3   0  14     1999.59     2105.21     61.35 o 
  -2   0  14      874.74      782.74     50.16 o 
  -1   0  14        7.76       20.72     10.15 o 
   0   0  14        5.76        5.79      4.66 o 
   1   0  14       52.98       65.88     25.12 o 
   2   0  14      202.65      201.31     21.22 o 
   3   0  14      887.02      909.61     43.49 o 
   4   0  14      859.78      825.38     47.31 o 
   5   0  14      480.88      612.25     34.97 o 
   6   0  14        5.26       13.81      9.46 o 
   7   0  14      716.68      738.74     27.99 o 
   8   0  14      112.31       95.19     27.34 o 
 -12   1  14      321.07      264.43     49.56 o 
 -11   1  14     1406.94     1396.09     55.72 o 
 -10   1  14      156.92      128.28     44.76 o 
  -9   1  14      187.72      205.89     72.28 o 
  -8   1  14      208.92      183.73     48.39 o 
  -7   1  14      159.94      181.17     38.11 o 
  -6   1  14      278.07      228.49     27.39 o 
  -5   1  14      253.80      253.26     20.56 o 
  -4   1  14      267.81      282.92     15.80 o 
  -3   1  14       10.17       13.79      5.45 o 
  -2   1  14       23.99       19.68      6.74 o 
  -1   1  14      573.63      511.60     16.60 o 
   0   1  14       92.40       66.57     15.16 o 
   1   1  14        4.81        4.38      4.26 o 
   2   1  14        3.58        3.08      3.00 o 
   3   1  14      209.02      227.41     16.03 o 
   4   1  14       66.04       76.81     12.80 o 
   5   1  14      214.61      238.51     17.75 o 
   6   1  14      386.95      383.00     15.28 o 
   7   1  14      148.55      130.23     21.55 o 
   8   1  14      187.10      173.56     15.64 o 
 -12   2  14       37.57       30.48     22.21 o 
 -11   2  14       98.58       95.88     39.33 o 
 -10   2  14        4.67       10.73     11.40 o 
  -9   2  14      102.71       68.14     31.18 o 
  -8   2  14      441.00      451.70     30.11 o 
  -7   2  14      166.29      156.31     22.71 o 
  -6   2  14        0.79        9.19     10.26 o 
  -5   2  14      255.22      290.80     17.85 o 
  -4   2  14       66.18       86.58     20.53 o 
  -3   2  14      436.34      416.04     16.67 o 
  -2   2  14      200.79      188.75     11.55 o 
  -1   2  14      459.96      453.61     15.77 o 
   0   2  14       29.24       46.46     14.09 o 
   1   2  14        7.64       12.87      6.06 o 
   2   2  14     1078.10     1074.45     36.19 o 
   3   2  14      351.08      321.87     14.98 o 
   4   2  14      312.88      338.57     13.54 o 
   5   2  14       65.00       51.41     14.56 o 
   6   2  14      276.18      289.03     17.48 o 
   7   2  14      187.87      155.65     26.70 o 
   8   2  14       91.58       49.39     23.43 o 
 -12   3  14      122.57       87.85     49.90 o 
 -11   3  14       28.97       21.85     13.94 o 
 -10   3  14      433.66      388.87     56.49 o 
  -9   3  14        2.04       16.57     11.95 o 
  -8   3  14      106.70      131.88     35.44 o 
  -7   3  14       93.64       92.35     27.15 o 
  -6   3  14       28.38       28.54     11.65 o 
  -5   3  14       19.51       32.14     14.59 o 
  -4   3  14      516.70      512.21     22.00 o 
  -3   3  14      269.78      282.49     20.83 o 
  -2   3  14      302.17      299.44     12.87 o 
  -1   3  14      302.40      349.45     14.58 o 
   0   3  14      825.95      837.68     30.13 o 
   1   3  14      169.41      180.69     15.19 o 
   2   3  14       10.36       11.97      5.20 o 
   3   3  14      193.74      190.01     13.30 o 
   4   3  14      348.77      343.39     14.43 o 
   5   3  14      421.37      422.31     24.51 o 
   6   3  14       48.52       37.74     15.69 o 
   7   3  14       87.67       51.62      8.81 o 
   8   3  14      102.30       98.93     29.15 o 
 -12   4  14       10.40        7.79      8.82 o 
 -11   4  14       59.26       31.55     30.37 o 
 -10   4  14        1.20        9.27     12.25 o 
  -9   4  14      991.04     1165.64     53.17 o 
  -8   4  14      340.21      331.74     32.65 o 
  -7   4  14      319.87      302.41     47.88 o 
  -6   4  14        8.03       10.31      9.19 o 
  -5   4  14      596.50      611.90     29.83 o 
  -4   4  14      125.90      145.40     16.93 o 
  -3   4  14        0.47        4.97      6.38 o 
  -2   4  14      117.29      121.62     18.35 o 
  -1   4  14        2.73        5.68      4.72 o 
   0   4  14      577.22      601.19     22.30 o 
   1   4  14       27.20       19.12      6.83 o 
   2   4  14      218.85      227.99     13.08 o 
   3   4  14       21.49       24.90     12.31 o 
   4   4  14      651.26      680.52     32.41 o 
   5   4  14      181.64      167.47     22.51 o 
   6   4  14       39.58       41.07     23.48 o 
   7   4  14       22.59       27.21     16.35 o 
 -11   5  14       10.93       13.38     11.15 o 
 -10   5  14       12.83        9.55     11.83 o 
  -9   5  14      198.26      140.49     28.14 o 
  -8   5  14      132.95      123.64     27.61 o 
  -7   5  14       95.66       93.10     33.32 o 
  -6   5  14       12.84        9.58      6.53 o 
  -5   5  14        1.08        7.66      6.39 o 
  -4   5  14       42.01       37.17     11.40 o 
  -3   5  14      109.98      102.24     35.40 o 
  -2   5  14        4.49        9.77      4.79 o 
  -1   5  14      737.06      786.05     27.22 o 
   0   5  14        1.49        2.81      4.58 o 
   1   5  14        3.11        7.28      6.35 o 
   2   5  14       28.46       26.79     11.94 o 
   3   5  14       93.77       66.53     31.19 o 
   4   5  14        0.03       -0.20      8.60 o 
   5   5  14       29.65       30.39     19.40 o 
   6   5  14      136.31      124.19     39.86 o 
   7   5  14       98.91       81.55     34.81 o 
 -10   6  14      507.05      517.88     40.53 o 
  -9   6  14      150.80      160.32     25.53 o 
  -8   6  14      181.18      168.43     41.06 o 
  -7   6  14        1.58        3.57      6.45 o 
  -6   6  14       37.60       30.22     13.20 o 
  -5   6  14      131.06       89.49     29.95 o 
  -4   6  14        9.15       13.47     10.37 o 
  -3   6  14       58.00       68.23     27.80 o 
  -2   6  14      163.86      136.48     24.95 o 
  -1   6  14       97.31       71.65     29.80 o 
   0   6  14       84.78       80.83     47.22 o 
   1   6  14       12.15       12.50      8.79 o 
   2   6  14       81.47       72.50     35.87 o 
   3   6  14        0.15        6.33      7.59 o 
   4   6  14        6.59        8.21      6.82 o 
   5   6  14        0.07        4.08      5.56 o 
   6   6  14        0.54        4.02      7.21 o 
  -9   7  14       58.42       26.11     21.00 o 
  -8   7  14      201.26      145.77     26.20 o 
  -7   7  14      186.07      164.32     58.53 o 
  -6   7  14      371.04      335.22     36.83 o 
  -5   7  14       19.25       25.64     18.10 o 
  -4   7  14      114.95      139.96     30.33 o 
  -3   7  14      122.43      123.26     28.19 o 
  -2   7  14      784.25      789.62     45.91 o 
  -1   7  14        0.06        7.26      7.00 o 
   0   7  14      254.80      301.76     28.42 o 
   1   7  14        0.95       -0.62      8.32 o 
   2   7  14        4.03       12.05      9.62 o 
   3   7  14      295.97      328.42     23.14 o 
   4   7  14      173.77      165.41     33.80 o 
   5   7  14       32.55       22.53     23.05 o 
  -8   8  14      275.86      265.13     30.02 o 
  -7   8  14       29.94       30.31     13.26 o 
  -6   8  14       17.58       21.32     10.91 o 
  -5   8  14        1.66        4.73      7.78 o 
  -4   8  14       74.51       63.51     39.83 o 
  -3   8  14        0.03        4.61      6.29 o 
  -2   8  14       33.13       35.95     21.19 o 
  -1   8  14        6.90       10.76     11.94 o 
   0   8  14       73.87       84.81     48.54 o 
   1   8  14       10.94       13.22      9.01 o 
   2   8  14       14.72        7.57      7.51 o 
   3   8  14       33.32       41.36     26.91 o 
   4   8  14      266.00      332.16     27.08 o 
  -6   9  14       36.71       20.56     40.04 o 
  -5   9  14        1.46        4.04      6.67 o 
  -4   9  14      111.80       90.46     48.68 o 
  -3   9  14       25.17       21.42     13.25 o 
  -2   9  14        7.28        6.02      7.23 o 
  -1   9  14       82.00       99.66     30.21 o 
   0   9  14      114.21       73.22     23.80 o 
   1   9  14        5.74        7.01      4.48 o 
   2   9  14        0.95        5.70      4.42 o 
 -12   1  15        9.68        8.50      9.89 o 
 -11   1  15      260.28      272.48     89.15 o 
 -10   1  15       51.55       71.49     30.22 o 
  -9   1  15      294.50      320.43     63.96 o 
  -8   1  15      128.74      111.30     39.42 o 
  -7   1  15      170.26      169.52     42.26 o 
  -6   1  15      181.30      176.61     22.80 o 
  -5   1  15      351.74      321.58     19.40 o 
  -4   1  15        3.81        9.66      5.31 o 
  -3   1  15        0.30        3.78      4.42 o 
  -2   1  15      706.37      711.78     22.18 o 
  -1   1  15      466.89      489.27     18.16 o 
   0   1  15       40.93       44.12     13.20 o 
   1   1  15       63.20       57.84     16.74 o 
   2   1  15      169.75      176.99     16.44 o 
   3   1  15       23.30       20.59      8.98 o 
   4   1  15        3.68        4.66      3.52 o 
   5   1  15      234.50      246.72     17.98 o 
   6   1  15       13.43       12.90      7.09 o 
   7   1  15      146.74      121.11     21.60 o 
 -12   2  15      269.88      285.84     73.80 o 
 -11   2  15        0.03        9.72     11.86 o 
 -10   2  15      418.49      474.15     35.64 o 
  -9   2  15       35.34       35.09     17.74 o 
  -8   2  15      105.64      103.26     36.43 o 
  -7   2  15       14.56       13.79      8.35 o 
  -6   2  15      126.10       97.83     26.82 o 
  -5   2  15     1025.20      972.95     34.70 o 
  -4   2  15       12.57       13.58      4.26 o 
  -3   2  15       89.52      120.95     21.57 o 
  -2   2  15      924.90      938.95     35.88 o 
  -1   2  15        6.65       15.06      5.85 o 
   0   2  15      424.99      468.66     17.18 o 
   1   2  15      300.82      341.71     14.06 o 
   2   2  15        5.34        5.22      3.09 o 
   3   2  15      508.02      578.63     26.31 o 
   4   2  15       23.74       27.63     10.45 o 
   5   2  15      311.07      325.87     16.81 o 
   6   2  15       55.61       40.75     18.31 o 
   7   2  15       24.07       23.67     12.83 o 
 -11   3  15      187.41      175.54     45.14 o 
 -10   3  15       24.54       30.43     17.83 o 
  -9   3  15      586.84      592.60     48.06 o 
  -8   3  15        0.24        5.60      6.43 o 
  -7   3  15       16.05       36.97     14.41 o 
  -6   3  15      399.57      367.77     46.40 o 
  -5   3  15       37.31       49.38     15.44 o 
  -4   3  15      504.62      514.73     20.12 o 
  -3   3  15       10.30        9.48      5.52 o 
  -2   3  15       11.99       17.10      5.83 o 
  -1   3  15       81.30       56.18     21.37 o 
   0   3  15       53.37       45.06     12.25 o 
   1   3  15      108.72       70.51     17.61 o 
   2   3  15        0.01        2.37      2.22 o 
   3   3  15      324.37      298.03     18.86 o 
   4   3  15       18.50       14.76      6.44 o 
   5   3  15      590.65      640.90     23.47 o 
   6   3  15       12.73       13.28      8.57 o 
   7   3  15       25.21       26.30     15.97 o 
 -11   4  15      140.67       95.33     39.80 o 
 -10   4  15       84.70       53.15     33.30 o 
  -9   4  15        0.66        6.98     11.72 o 
  -8   4  15        1.57        5.80      7.64 o 
  -7   4  15       26.50       23.16     11.23 o 
  -6   4  15      473.49      496.09     28.33 o 
  -5   4  15      509.45      436.35     26.98 o 
  -4   4  15      243.30      279.71     17.91 o 
  -3   4  15      124.89      114.92     29.78 o 
  -2   4  15       15.21       25.88      9.13 o 
  -1   4  15       26.64       17.74      9.75 o 
   0   4  15      230.75      189.69     29.67 o 
   1   4  15       21.59       24.74      8.96 o 
   2   4  15       34.36       33.84     18.31 o 
   3   4  15       16.16       17.80      7.52 o 
   4   4  15       43.18       38.67     16.47 o 
   5   4  15        7.36        7.55      7.37 o 
   6   4  15        2.61        3.99      4.60 o 
 -10   5  15      854.02      754.47     75.63 o 
  -9   5  15       62.70       42.95     25.39 o 
  -8   5  15      370.50      383.40     33.37 o 
  -7   5  15       72.87       71.64     35.42 o 
  -6   5  15      443.22      510.66     28.52 o 
  -5   5  15       68.06       60.47     23.67 o 
  -4   5  15      458.10      442.70     24.94 o 
  -3   5  15      111.94      105.65     26.00 o 
  -2   5  15        6.90        6.23      6.73 o 
  -1   5  15       63.42       64.62     21.30 o 
   0   5  15        4.17        3.84      5.18 o 
   1   5  15      206.60      266.89     49.19 o 
   2   5  15      177.71      150.07     20.48 o 
   3   5  15      221.69      224.80     25.60 o 
   4   5  15      503.53      451.38     24.89 o 
   5   5  15        0.14        3.24      6.55 o 
   6   5  15       24.32       27.04     14.63 o 
  -9   6  15       10.85        9.81      8.38 o 
  -8   6  15       69.81       55.02     25.38 o 
  -7   6  15      193.87      162.58     21.45 o 
  -6   6  15      195.09      172.39     33.74 o 
  -5   6  15      206.54      186.65     18.48 o 
  -4   6  15      809.93      816.24     51.05 o 
  -3   6  15        0.46        5.21      8.59 o 
  -2   6  15     1142.05     1310.36     44.79 o 
  -1   6  15       50.58       39.44     22.48 o 
   0   6  15      515.89      589.23     36.24 o 
   1   6  15        3.38       12.68     13.22 o 
   2   6  15      103.25      106.91     27.70 o 
   3   6  15       61.32       44.09     33.69 o 
   4   6  15       56.78       51.20     31.73 o 
   5   6  15       17.03       25.83     18.00 o 
  -8   7  15      144.50      127.05     52.50 o 
  -7   7  15       10.99       16.28      9.73 o 
  -6   7  15      256.66      246.17     52.58 o 
  -5   7  15       40.43       37.93     26.96 o 
  -4   7  15       58.89       56.69     33.11 o 
  -3   7  15      142.68      176.03     39.38 o 
  -2   7  15       86.64       88.59     41.53 o 
  -1   7  15      261.73      278.00     31.84 o 
   0   7  15        0.00        4.03      6.47 o 
   1   7  15      106.47      126.69     31.99 o 
   2   7  15       77.25       59.80     26.81 o 
   3   7  15       46.87       30.53     19.77 o 
   4   7  15       69.52       56.04     34.71 o 
  -7   8  15      117.82       96.81     29.62 o 
  -6   8  15       49.83       36.48     25.51 o 
  -5   8  15      259.30      251.41     54.74 o 
  -4   8  15      106.38       70.53     46.79 o 
  -3   8  15      336.50      357.73     27.41 o 
  -2   8  15       53.35       51.13     39.84 o 
  -1   8  15       24.03       26.82     11.76 o 
   0   8  15       64.10       56.01     32.50 o 
   1   8  15      202.80      185.66     31.01 o 
   2   8  15      109.16       98.33     38.37 o 
  -4   9  15        7.09        5.81      7.14 o 
  -3   9  15       65.63       56.21     42.80 o 
  -2   9  15        6.24        8.64      9.64 o 
  -1   9  15       65.96       59.53     42.01 o 
   0   9  15      156.79      154.52     34.46 o 
 -11   0  16       14.12       18.73     16.23 o 
 -10   0  16       49.73       64.22     61.68 o 
  -9   0  16      155.83      147.69     34.96 o 
  -8   0  16       45.86       54.58     38.44 o 
  -7   0  16      339.03      326.67     42.11 o 
  -6   0  16      346.12      396.30     34.86 o 
  -5   0  16     1778.70     1961.62    181.73 o 
  -4   0  16       16.39       16.42      7.94 o 
  -3   0  16      579.16      614.81     45.87 o 
  -2   0  16      197.41      184.79     34.30 o 
  -1   0  16      877.04     1007.39     41.91 o 
   0   0  16       43.84       24.91     21.91 o 
   1   0  16      825.60      827.27     28.10 o 
   2   0  16      117.00      100.54     37.37 o 
   3   0  16      295.36      328.68     20.23 o 
   4   0  16        4.21        7.90      5.26 o 
   5   0  16      754.59      843.59     32.45 o 
   6   0  16      256.84      193.64     21.87 o 
 -11   1  16      486.35      471.93     36.77 o 
 -10   1  16       51.67       40.65     27.72 o 
  -9   1  16     1589.04     1768.30     65.21 o 
  -8   1  16       20.41       17.59     10.62 o 
  -7   1  16      168.98      165.65     33.02 o 
  -6   1  16      111.81      102.17     18.91 o 
  -5   1  16        0.31        2.90      4.71 o 
  -4   1  16      121.93      127.96     20.09 o 
  -3   1  16       35.59       29.59      8.75 o 
  -2   1  16        5.22        6.11      4.11 o 
  -1   1  16       52.69       68.62     17.58 o 
   0   1  16       48.72       37.00     13.31 o 
   1   1  16       23.25       24.98     10.34 o 
   2   1  16        1.02        2.77      3.11 o 
   3   1  16      176.84      233.74     12.85 o 
   4   1  16        2.89        6.24      4.40 o 
   5   1  16      352.89      354.17     15.72 o 
   6   1  16       10.95        7.98      5.73 o 
 -11   2  16       38.01       27.38     15.28 o 
 -10   2  16       12.77       21.73     15.62 o 
  -9   2  16        7.51       10.66      9.88 o 
  -8   2  16       15.83       21.42     16.12 o 
  -7   2  16      130.53      118.36     40.39 o 
  -6   2  16      108.70      100.68     38.16 o 
  -5   2  16      742.14      719.14     24.94 o 
  -4   2  16      458.20      541.58     21.53 o 
  -3   2  16      199.34      197.06     16.15 o 
  -2   2  16      208.03      257.85     16.94 o 
  -1   2  16      108.43       88.74     18.29 o 
   0   2  16      315.96      358.62     21.33 o 
   1   2  16       38.88       28.21     10.42 o 
   2   2  16      138.50      117.08     18.43 o 
   3   2  16        4.15        2.39      3.36 o 
   4   2  16       47.46       41.70     15.95 o 
   5   2  16      246.66      221.48     19.27 o 
   6   2  16       17.27        8.21      4.79 o 
 -10   3  16      517.08      545.89    108.83 o 
  -9   3  16       30.68       40.34     20.15 o 
  -8   3  16     1086.83     1199.77     61.49 o 
  -7   3  16       36.51       50.29     16.71 o 
  -6   3  16      350.36      356.45     36.08 o 
  -5   3  16       46.80       35.66     15.87 o 
  -4   3  16       33.82       32.94     11.44 o 
  -3   3  16        5.23        7.44      4.31 o 
  -2   3  16       16.73       16.89      5.53 o 
  -1   3  16       57.99       54.23     17.53 o 
   0   3  16      177.86      188.67     15.84 o 
   1   3  16       89.39       70.42     20.67 o 
   2   3  16      179.97      206.32     18.83 o 
   3   3  16       21.35       19.81      9.28 o 
   4   3  16      279.97      289.73     17.57 o 
   5   3  16       37.57       27.18     14.28 o 
   6   3  16      415.78      429.79     29.45 o 
 -10   4  16       30.11       41.85     20.07 o 
  -9   4  16      264.56      217.85     29.43 o 
  -8   4  16       49.08       49.08     21.11 o 
  -7   4  16       27.58       23.48     12.69 o 
  -6   4  16      336.94      366.96     28.52 o 
  -5   4  16       84.50       73.72     26.57 o 
  -4   4  16     1071.25     1131.55     50.84 o 
  -3   4  16       25.82       23.87     14.42 o 
  -2   4  16     1010.45     1127.28     47.41 o 
  -1   4  16      271.87      280.82     23.32 o 
   0   4  16      338.96      352.33     19.49 o 
   1   4  16       19.05       24.78      9.61 o 
   2   4  16      104.75       88.70     17.57 o 
   3   4  16        1.34        3.89      5.95 o 
   4   4  16       18.47       15.69      8.35 o 
   5   4  16       64.23       53.10     26.48 o 
  -9   5  16       12.49       12.42     13.12 o 
  -8   5  16      184.72      158.28     63.11 o 
  -7   5  16        3.53        9.07      8.78 o 
  -6   5  16       80.32       96.59     31.03 o 
  -5   5  16      280.16      311.56     26.73 o 
  -4   5  16        4.61        5.63      5.76 o 
  -3   5  16      200.87      183.36     34.21 o 
  -2   5  16       20.85       15.40      7.75 o 
  -1   5  16        9.00        8.94      6.45 o 
   0   5  16        6.62        7.98      9.13 o 
   1   5  16       25.08       28.81     16.48 o 
   2   5  16      104.56       86.40     45.89 o 
   3   5  16       47.17       38.01     21.25 o 
   4   5  16       36.88       32.15     29.18 o 
  -8   6  16      155.30      109.99     18.26 o 
  -7   6  16      531.96      531.74     57.69 o 
  -6   6  16       50.77       35.33     18.62 o 
  -5   6  16      137.32      125.34     34.24 o 
  -4   6  16      135.72      124.66     52.17 o 
  -3   6  16       12.18       10.96      9.10 o 
  -2   6  16        4.30       13.56     11.38 o 
  -1   6  16       25.55       19.26     14.48 o 
   0   6  16        2.69        5.63      7.56 o 
   1   6  16       65.13       63.48     32.46 o 
   2   6  16       95.79       86.02     28.79 o 
   3   6  16       41.53       34.33     25.32 o 
  -7   7  16       97.92       87.92     39.97 o 
  -6   7  16       69.87       49.87     22.37 o 
  -5   7  16       23.96       16.10     12.62 o 
  -4   7  16       84.14       82.57     49.69 o 
  -3   7  16      258.90      238.23     43.14 o 
  -2   7  16        2.48        2.60      6.93 o 
  -1   7  16        6.06        4.97      9.46 o 
   0   7  16       52.23       33.99     26.70 o 
   1   7  16        0.54        7.15     13.50 o 
   2   7  16        0.01        5.56      7.06 o 
  -5   8  16       24.40       20.91     21.28 o 
  -4   8  16      234.79      249.64     50.70 o 
  -3   8  16       10.87        9.11      9.39 o 
  -2   8  16      195.84      208.72     27.66 o 
  -1   8  16       44.12       39.16     28.15 o 
   0   8  16      122.91      102.11     38.95 o 
 -10   1  17       16.73       21.95     11.32 o 
  -9   1  17       69.49       73.79     39.12 o 
  -8   1  17      266.48      226.10     32.97 o 
  -7   1  17       71.67       42.99     14.53 o 
  -6   1  17      120.57      106.18     23.79 o 
  -5   1  17        0.65        7.98      3.89 o 
  -4   1  17       39.17       33.38     10.82 o 
  -3   1  17       31.90       27.27     11.78 o 
  -2   1  17       56.30       60.76     16.13 o 
  -1   1  17       71.08       73.16     14.98 o 
   0   1  17       10.36       10.73      5.03 o 
   1   1  17       73.40       71.01     13.41 o 
   2   1  17      133.41      142.18     16.76 o 
   3   1  17      137.85      144.11     12.51 o 
   4   1  17      404.76      426.86     16.97 o 
   5   1  17        6.69        8.91      5.11 o 
 -10   2  17       16.48       20.71     16.04 o 
  -9   2  17      122.19      100.94     53.06 o 
  -8   2  17       35.18       27.84     19.37 o 
  -7   2  17      643.15      738.84     39.78 o 
  -6   2  17       54.34       44.50     18.42 o 
  -5   2  17      126.00      112.38     30.06 o 
  -4   2  17      240.72      211.72     25.71 o 
  -3   2  17      925.03      965.02     36.86 o 
  -2   2  17      221.53      244.23     17.91 o 
  -1   2  17      219.21      235.14     13.79 o 
   0   2  17      286.75      253.02     22.46 o 
   1   2  17       22.73       12.88      7.09 o 
   2   2  17      109.12       71.34     14.98 o 
   3   2  17        8.63        6.49      3.82 o 
   4   2  17       88.14       62.21     17.83 o 
   5   2  17       53.62       38.87     21.21 o 
  -9   3  17      188.00      159.78     25.48 o 
  -8   3  17      103.49       61.54     26.53 o 
  -7   3  17        1.79        8.72      8.88 o 
  -6   3  17       15.47       13.04      8.67 o 
  -5   3  17       33.26       42.24     20.44 o 
  -4   3  17        0.36        4.84      4.50 o 
  -3   3  17       32.14       34.46     13.25 o 
  -2   3  17       40.73       53.34     12.89 o 
  -1   3  17       58.72       54.76     20.18 o 
   0   3  17       14.40       12.98     10.23 o 
   1   3  17      146.05      130.94     15.88 o 
   2   3  17       18.45       12.80      8.66 o 
   3   3  17        0.96        3.26      4.19 o 
   4   3  17       59.77       45.23     32.41 o 
  -9   4  17       23.88       19.83     18.43 o 
  -8   4  17      121.71       93.89     31.64 o 
  -7   4  17       20.04       17.58     10.63 o 
  -6   4  17      144.47      137.91     39.66 o 
  -5   4  17       13.81       18.23     10.84 o 
  -4   4  17      244.44      259.34     26.19 o 
  -3   4  17       31.83       23.00     11.09 o 
  -2   4  17      414.19      435.39     32.55 o 
  -1   4  17       50.05       33.30     13.96 o 
   0   4  17       18.37       10.30      8.12 o 
   1   4  17       25.53       29.37     14.00 o 
   2   4  17        7.88        6.88      6.76 o 
   3   4  17       26.20       16.03      8.97 o 
   4   4  17        4.39        6.01      4.42 o 
  -8   5  17      289.29      234.58     30.63 o 
  -7   5  17      124.69       82.28     38.02 o 
  -6   5  17       31.19       22.23     12.01 o 
  -5   5  17        6.01        7.95      5.48 o 
  -4   5  17        0.88        6.63      7.16 o 
  -3   5  17      238.08      225.39     44.03 o 
  -2   5  17      143.54      117.88     38.80 o 
  -1   5  17      188.69      167.61     26.77 o 
   0   5  17      430.79      455.56     25.63 o 
   1   5  17       31.21       29.60     16.23 o 
   2   5  17      222.20      216.30     22.88 o 
   3   5  17       39.96       45.38     25.38 o 
  -7   6  17        2.43        6.47     11.73 o 
  -6   6  17      315.82      335.44     42.35 o 
  -5   6  17       28.38       22.27     19.33 o 
  -4   6  17      471.90      508.67     35.90 o 
  -3   6  17        0.14       14.68     16.28 o 
  -2   6  17      593.54      686.99     31.95 o 
  -1   6  17        7.88        7.44      7.41 o 
   0   6  17      445.70      557.27     38.69 o 
   1   6  17        3.11        6.89      6.75 o 
   2   6  17       28.49       19.64     13.46 o 
  -5   7  17       25.52       31.40     27.70 o 
  -4   7  17       37.51       30.46     29.54 o 
  -3   7  17        1.56        5.32     10.64 o 
  -2   7  17       56.28       38.33     31.04 o 
  -1   7  17       33.99       25.94     21.21 o 
   0   7  17        0.14        4.21      7.21 o 
  -9   0  18     1135.97     1383.79     75.23 o 
  -8   0  18       61.41       56.18     93.63 o 
  -7   0  18       24.25       30.49     34.16 o 
  -6   0  18       13.79       12.59      7.83 o 
  -5   0  18     1011.06     1127.59     64.29 o 
  -4   0  18      225.17      235.91     39.68 o 
  -3   0  18     1653.17     1992.38     65.39 o 
  -2   0  18        0.07        2.54      5.18 o 
  -1   0  18      288.16      262.15     27.89 o 
   0   0  18      104.55      100.69     46.69 o 
   1   0  18      234.58      184.00     20.12 o 
   2   0  18      962.90     1159.53     35.59 o 
   3   0  18        0.37        3.95      5.81 o 
   4   0  18       80.50       40.65     42.82 o 
  -9   1  18      257.17      193.64     86.06 o 
  -8   1  18      328.02      365.57     34.65 o 
  -7   1  18       80.45       81.44     28.49 o 
  -6   1  18        3.45        7.39      6.27 o 
  -5   1  18        3.46       13.74      7.52 o 
  -4   1  18      124.89      106.77     19.83 o 
  -3   1  18       12.79       20.45      7.92 o 
  -2   1  18      138.56      164.08     20.52 o 
  -1   1  18      137.79      119.55     27.00 o 
   0   1  18       43.41       28.17     11.80 o 
   1   1  18      622.32      779.63     21.21 o 
   2   1  18       10.16        4.20      2.76 o 
   3   1  18      103.64       82.53     11.85 o 
  -9   2  18       24.84       18.99     11.93 o 
  -8   2  18       39.52       39.49     23.48 o 
  -7   2  18       25.31       19.10     13.06 o 
  -6   2  18       72.21       47.94     24.48 o 
  -5   2  18      242.76      256.56     34.85 o 
  -4   2  18     1147.11     1244.11     48.80 o 
  -3   2  18      226.28      206.56     33.96 o 
  -2   2  18      403.35      458.55     26.11 o 
  -1   2  18        0.50        4.36      2.48 o 
   0   2  18      130.28       96.73     19.16 o 
   1   2  18      153.10      142.56     35.65 o 
   2   2  18        4.19        6.75      5.97 o 
   3   2  18      259.06      250.11     25.94 o 
  -8   3  18      324.61      335.16     29.44 o 
  -7   3  18       17.62       21.61     12.39 o 
  -6   3  18      213.69      163.77     21.37 o 
  -5   3  18        0.99        5.72      5.69 o 
  -4   3  18       28.87       43.18     19.28 o 
  -3   3  18      319.02      365.93     27.42 o 
  -2   3  18      332.88      314.28     21.99 o 
  -1   3  18       10.14       10.99      7.46 o 
   0   3  18      736.80      828.31     27.67 o 
   1   3  18       72.16       52.05     19.71 o 
   2   3  18      503.23      485.35     34.29 o 
   3   3  18        4.63        3.04      5.01 o 
  -7   4  18       46.90       32.78     18.63 o 
  -6   4  18      481.12      465.63     41.08 o 
  -5   4  18       14.57       16.11      7.37 o 
  -4   4  18      727.86      697.57     82.11 o 
  -3   4  18        0.41        3.61      4.51 o 
  -2   4  18      189.00      108.70     26.00 o 
  -1   4  18        0.60        4.97      3.53 o 
   0   4  18       76.42       72.55     27.84 o 
   1   4  18       14.45       17.22     13.92 o 
   2   4  18       34.08       21.17     11.40 o 
  -6   5  18        1.13        6.44      6.78 o 
  -5   5  18       38.26       35.16     29.22 o 
  -4   5  18       25.14       22.61     16.69 o 
  -3   5  18        0.26        6.28      7.78 o 
  -2   5  18      209.65      174.90     27.15 o 
  -1   5  18        0.55        7.15      9.38 o 
   0   5  18      104.27      127.95     29.58 o 
   1   5  18       15.17       20.98      8.78 o 
  -4   6  18        6.51        5.63      5.55 o 
  -3   6  18        0.15        6.09     12.55 o 
  -2   6  18        2.21       -0.96      8.33 o 
  -1   6  18       33.55       28.85     18.13 o 
  -7   1  19        4.98       12.28      7.03 o 
  -6   1  19       36.50       42.13     18.40 o 
  -5   1  19      133.61      127.77     35.34 o 
  -4   1  19       42.85       31.98     17.40 o 
  -3   1  19       19.18       18.41     10.12 o 
  -2   1  19      158.13      157.88     21.92 o 
  -1   1  19      416.64      484.75     21.25 o 
   0   1  19      380.71      384.04     21.69 o 
   1   1  19       27.77       15.87      8.53 o 
  -7   2  19      190.25      179.33     32.15 o 
  -6   2  19       63.23       67.83     30.87 o 
  -5   2  19      212.12      204.42     26.41 o 
  -4   2  19       53.88       56.49     23.40 o 
  -3   2  19       16.02       14.43      9.14 o 
  -2   2  19      242.52      213.49     29.37 o 
  -1   2  19       16.67       14.33      8.31 o 
   0   2  19       72.05       55.21     28.51 o 
   1   2  19        1.01        5.24      5.97 o 
  -6   3  19       32.10       33.58     15.38 o 
  -5   3  19       27.52       29.30     17.22 o 
  -4   3  19       87.68       83.96     28.27 o 
  -3   3  19      100.01       84.34     37.09 o 
  -2   3  19       57.55       45.59     16.47 o 
  -1   3  19       67.75       66.35     34.07 o 
   0   3  19       38.48       31.61     19.04 o 
  -5   4  19      243.70      179.55     20.03 o 
  -4   4  19       29.28       14.65     12.00 o 
  -3   4  19       82.64       87.39     14.47 o 
  -2   4  19       73.17       72.20     29.23 o 
  -1   4  19        0.09        4.07      5.57 o 
  -4   0  20        6.07        9.61      8.81 o 
  -3   0  20      135.35       93.03     20.12 o 
  -2   0  20      684.97      690.56     33.57 o 
  -4   1  20       14.81       18.10      8.00 o 
  -3   1  20      102.27       69.79     23.94 o 
  -2   1  20      177.74      155.58     16.85 o 
                                                 
